# Supplementary material for: NOGOB receptor deficiency increases cerebrovascular permeability and hemorrhage via impairing histone acetylation–mediated CCM1/2 expression
Source: J Clin Invest. 2022 May 2;132(9):e151382. doi: 10.1172/JCI151382 (PMC9057619; doi:10.1172/JCI151382)
Supplement: Supplemental table 3 [file jci-132-151382-s033.xlsx]

## Sheet: Sheet1
GeneSymbol	logFC_siNgBR_siCtrl	PValue_siNgBR_siCtrl	FDR_siNgBR_siCtrl	UpDown.Tgw
PDE4C	6.17232	4.49428e-67	5.52078e-63	1
MAF	6.92276	2.60599e-65	1.6006e-61	1
C1orf187	5.37653	4.94501e-59	2.02482e-55	1
EPS8L2	3.46249	2.98893e-58	9.17902e-55	1
PARD6G	3.50997	1.95623e-55	4.80606e-52	1
D4S234E	4.58943	1.09784e-52	2.24764e-49	1
APLP1	2.86775	2.50982e-50	4.40438e-47	1
GPC1	2.43964	5.76233e-49	8.84806e-46	1
RRAD	4.38889	1.70054e-48	2.32105e-45	1
DPYSL4	2.37254	3.61409e-47	4.43955e-44	1
NTN1	5.32824	4.01643e-46	4.48526e-43	1
ADAM12	3.54679	1.45148e-42	1.48584e-39	1
TP53I3	2.19545	3.51424e-40	3.32068e-37	1
FABP4	2.49747	1.90704e-37	1.67329e-34	1
DNER	2.80137	2.3873e-37	1.95504e-34	1
FBLN5	5.14896	4.48017e-37	3.43965e-34	1
CLCA2	6.03144	5.98228e-37	4.32273e-34	1
TSPAN11	2.47399	9.59691e-36	6.54936e-33	1
C7orf41	1.86012	1.53108e-35	9.49062e-33	1
MMP10	2.18651	1.5452e-35	9.49062e-33	1
SDC1	2.09115	3.95778e-35	2.31511e-32	1
RGMA	4.74544	2.9095e-34	1.62456e-31	1
DTX4	4.05011	7.67463e-31	4.09892e-28	1
GPR87	5.22639	5.10651e-30	2.61368e-27	1
KIT	3.0361	3.65914e-28	1.79795e-25	1
PLTP	2.31674	4.77736e-28	2.25712e-25	1
HES2	1.53436	5.83058e-28	2.6527e-25	1
FAM212B	1.72966	7.89563e-27	3.34448e-24	1
CADM1	3.63101	3.94483e-26	1.61527e-23	1
VCAN	4.02538	5.33551e-26	2.11424e-23	1
INHBA	2.27072	1.02255e-25	3.92531e-23	1
PTPRU	2.65554	1.37832e-25	5.13069e-23	1
ABTB2	3.10803	1.72042e-25	6.21576e-23	1
SULF2	2.31699	1.9175e-25	6.72989e-23	1
WNT4	4.1657	2.68525e-25	9.16267e-23	1
LPPR3	3.32448	6.20196e-25	2.05905e-22	1
KCNF1	4.53823	1.40811e-24	4.5519e-22	1
GAL3ST4	1.92713	7.88679e-24	2.48414e-21	1
FAM196A	4.5039	1.2395e-23	3.80652e-21	1
PODXL	1.41203	1.89958e-23	5.69132e-21	1
GDF6	2.53455	9.58583e-23	2.80363e-20	1
PVRL4	4.18944	1.17318e-22	3.35147e-20	1
CYFIP2	1.3635	2.79159e-22	7.77314e-20	1
ZNF561	1.41798	2.84754e-22	7.77314e-20	1
TAGLN	2.6474	6.03712e-22	1.61217e-19	1
CES2	1.39367	2.47802e-21	6.4766e-19	1
WDR63	3.74812	2.70769e-21	6.92944e-19	1
BPGM	1.37673	3.70267e-21	9.28235e-19	1
PIDD	1.89608	9.37228e-21	2.30258e-18	1
C7orf10	2.48707	1.09955e-20	2.6484e-18	1
SORL1	4.20808	1.2907e-20	3.00522e-18	1
PLXNB1	1.71868	1.29662e-20	3.00522e-18	1
KHDRBS3	1.57984	1.45596e-20	3.31204e-18	1
SCN4B	3.83606	1.6198e-20	3.61775e-18	1
KCNMA1	1.57722	2.47536e-20	5.42988e-18	1
PIR	-1.67244	6.10028e-20	1.31466e-17	-1
C1QTNF6	-1.90282	7.43192e-20	1.54231e-17	-1
LPL	3.62592	7.51505e-20	1.54231e-17	1
CCND2	2.39585	7.53324e-20	1.54231e-17	1
CDH13	1.60919	9.04206e-20	1.82086e-17	1
APOD	2.56599	1.02714e-19	2.03505e-17	1
ZNF385A	1.33336	1.2644e-19	2.46538e-17	1
SCD	-1.47413	2.6731e-19	5.13068e-17	-1
DACT1	3.8918	4.86939e-19	9.20239e-17	1
ANGPTL4	1.5053	6.51649e-19	1.21286e-16	1
CD24	3.28379	6.97102e-19	1.24695e-16	1
RGAG4	2.02139	6.98893e-19	1.24695e-16	1
CDKN1A	1.24551	7.00419e-19	1.24695e-16	1
MSMO1	-1.38115	1.0232e-18	1.79522e-16	-1
CDH6	2.73074	1.03762e-18	1.79522e-16	1
LYPD1	1.43935	1.16548e-18	1.98844e-16	1
KIF26B	2.62745	1.21215e-18	2.03974e-16	1
KITLG	1.78167	1.43049e-18	2.37461e-16	1
TAF7L	2.30036	1.91462e-18	3.13589e-16	1
COL7A1	3.48591	3.2413e-18	5.23896e-16	1
AFF2	2.03279	3.73376e-18	5.95657e-16	1
LBH	2.37814	4.29881e-18	6.77007e-16	1
SEPT11	-1.08714	5.27409e-18	8.20087e-16	-1
TLL1	1.49287	7.54674e-18	1.1588e-15	1
ZNF702P	1.34555	9.22538e-18	1.39907e-15	1
PARM1	3.03071	9.71404e-18	1.45521e-15	1
SNAI2	2.39756	1.04226e-17	1.54255e-15	1
GPR172B	2.99095	1.22534e-17	1.79191e-15	1
SERPINE2	1.71137	1.45413e-17	2.10147e-15	1
NTM	1.66068	2.08186e-17	2.97367e-15	1
ACHE	2.73154	2.52363e-17	3.56325e-15	1
PTPN11	-1.1618	2.6417e-17	3.68758e-15	-1
PMEPA1	1.40391	4.03294e-17	5.56636e-15	1
FHOD3	1.56253	4.55192e-17	6.21287e-15	1
SIPA1L2	1.2503	5.65793e-17	7.63759e-15	1
CDH2	1.50029	6.59071e-17	8.80003e-15	1
NUS1	-1.67651	7.65876e-17	1.01162e-14	-1
HOXD1	1.59466	9.4523e-17	1.23523e-14	1
HTR1D	1.37603	1.08072e-16	1.39743e-14	1
RPL9	-1.51271	1.18921e-16	1.5217e-14	-1
TBC1D9	1.25807	1.26393e-16	1.60063e-14	1
SEPT3	3.01262	2.0149e-16	2.52561e-14	1
TTC29	2.06592	2.12777e-16	2.62632e-14	1
COL21A1	2.43653	2.138e-16	2.62632e-14	1
CHST1	1.83748	2.89425e-16	3.52009e-14	1
HS6ST2	1.9788	3.73825e-16	4.50203e-14	1
G6PD	-1.12088	4.0325e-16	4.80924e-14	-1
TMEM88	-1.8171	4.5039e-16	5.3198e-14	-1
TNS3	1.26423	6.16552e-16	7.21307e-14	1
ADAM17	-1.1212	7.64595e-16	8.86065e-14	-1
C14orf132	2.4467	8.20368e-16	9.41813e-14	1
ENKUR	4.47762	8.56729e-16	9.7412e-14	1
SCN3B	2.23181	8.64369e-16	9.7412e-14	1
SLC30A1	1.27753	9.87461e-16	1.10272e-13	1
RPL23AP53	1.40137	1.05936e-15	1.17236e-13	1
SMOX	1.11463	1.69938e-15	1.86386e-13	1
FAS	1.62192	2.64603e-15	2.87645e-13	1
NPTX1	2.40607	2.74404e-15	2.95682e-13	1
TNFRSF10D	1.0733	2.97827e-15	3.18131e-13	1
HMGCS1	-1.09534	3.07899e-15	3.26055e-13	-1
HEY2	2.71916	3.23366e-15	3.39506e-13	1
FDFT1	-1.14934	4.99777e-15	5.20276e-13	-1
FLI1	-1.10286	5.23462e-15	5.40354e-13	-1
SHISA2	2.26272	5.46454e-15	5.55312e-13	1
MMGT1	-1.21057	5.46994e-15	5.55312e-13	-1
LRP1	2.61529	5.56191e-15	5.6002e-13	1
ACTA2	1.25302	6.44422e-15	6.43583e-13	1
STC1	1.63585	6.77121e-15	6.70786e-13	1
TGFBR3	-1.46807	6.83785e-15	6.7197e-13	-1
EIF4H	-1.15325	1.05075e-14	1.0244e-12	-1
ZNF664	-1.09428	1.08261e-14	1.04715e-12	-1
FLT1	1.35814	1.18879e-14	1.14086e-12	1
FAM210B	0.994514	1.23545e-14	1.17646e-12	1
SULT1A1	-2.80993	1.34429e-14	1.27025e-12	-1
AUTS2	2.08553	1.43173e-14	1.34255e-12	1
TNFSF11	2.50788	1.57077e-14	1.45336e-12	1
ENC1	1.12078	1.57356e-14	1.45336e-12	1
CNIH3	2.40594	1.63913e-14	1.50262e-12	1
IGFBP3	2.13483	1.79384e-14	1.63227e-12	1
ARHGAP21	1.12503	1.8389e-14	1.66096e-12	1
BTBD11	1.19403	3.08526e-14	2.76638e-12	1
PRDM1	1.98983	3.37396e-14	3.00331e-12	1
SLC39A6	1.17029	3.99761e-14	3.53285e-12	1
PODN	2.63352	5.15072e-14	4.51939e-12	1
SLC1A1	-1.17446	5.24843e-14	4.57246e-12	-1
KCNN2	2.73312	5.46962e-14	4.73161e-12	1
TNR	3.61028	6.23794e-14	5.35852e-12	1
FDXR	0.987479	6.31409e-14	5.38627e-12	1
HRAS	1.01898	7.17381e-14	6.05507e-12	1
P4HA2	1.02963	7.19668e-14	6.05507e-12	1
GPR37	1.23596	7.37753e-14	6.16501e-12	1
RELN	2.35508	9.42266e-14	7.82081e-12	1
CEACAM1	1.41328	9.53217e-14	7.8586e-12	1
HIF3A	-2.52652	9.73771e-14	7.95918e-12	-1
DKK3	1.30337	9.78375e-14	7.95918e-12	1
ELOVL5	-1.04123	1.00594e-13	8.1296e-12	-1
GAMT	1.16565	1.23362e-13	9.90447e-12	1
MKI67	-1.25016	1.34465e-13	1.07257e-11	-1
SNX1	-0.982355	1.54319e-13	1.22301e-11	-1
PGM2	-1.29627	1.74477e-13	1.37389e-11	-1
ERCC1	-1.12685	1.97762e-13	1.54733e-11	-1
EPHA5	2.45902	1.99374e-13	1.55007e-11	1
APOLD1	1.37915	2.06621e-13	1.59631e-11	1
HSPA4L	1.35542	2.1099e-13	1.61988e-11	1
SYT9	2.36439	2.21149e-13	1.68732e-11	1
FAM125B	1.21347	2.41933e-13	1.83451e-11	1
SLC7A2	1.54158	2.43447e-13	1.83466e-11	1
CPE	1.82307	2.48422e-13	1.86074e-11	1
TRIAP1	0.907987	3.63666e-13	2.70744e-11	1
NQO1	-0.950743	4.28183e-13	3.16855e-11	-1
DFNB31	1.73561	4.37619e-13	3.21899e-11	1
UNC5B	1.3396	4.63879e-13	3.39184e-11	1
PPP1R2	-1.30474	5.37883e-13	3.90968e-11	-1
CD82	1.03795	6.21075e-13	4.48781e-11	1
ASPM	-1.3794	6.92467e-13	4.97442e-11	-1
ALPK3	0.97406	8.20121e-13	5.85719e-11	1
SPTB	2.17687	8.63267e-13	6.1297e-11	1
ANKRD33B	-1.29815	9.69979e-13	6.84783e-11	-1
GRB10	1.00612	1.07533e-12	7.54818e-11	1
ANKRA2	1.16277	1.22407e-12	8.54344e-11	1
TRAF4	0.954524	1.24025e-12	8.60749e-11	1
BVES	1.22489	1.47824e-12	1.02015e-10	1
KRT7	1.3288	1.48921e-12	1.02198e-10	1
FAT1	2.37591	1.5127e-12	1.03233e-10	1
FSTL3	1.1718	1.55648e-12	1.05634e-10	1
PLXNB3	1.22268	1.58543e-12	1.07008e-10	1
NADSYN1	0.912231	1.68601e-12	1.13175e-10	1
PGF	1.08464	1.71509e-12	1.14501e-10	1
TRIL	2.34421	1.7733e-12	1.17747e-10	1
SBK1	2.62724	1.94215e-12	1.28266e-10	1
EDIL3	1.242	1.98673e-12	1.30508e-10	1
MMP15	1.45684	2.33126e-12	1.52325e-10	1
ACER3	-1.07902	2.49415e-12	1.62106e-10	-1
ABCA1	1.78245	2.54858e-12	1.63945e-10	1
MICAL2	0.96383	2.54913e-12	1.63945e-10	1
MAP2	1.36363	2.5633e-12	1.63998e-10	1
CHST2	1.15066	2.63261e-12	1.6756e-10	1
KIAA0284	1.00151	2.92303e-12	1.85085e-10	1
LIF	2.21223	3.22878e-12	2.03396e-10	1
LDLR	-1.25403	3.31449e-12	2.07731e-10	-1
OAS3	-0.898353	3.39374e-12	2.11618e-10	-1
TXNRD1	-0.92795	3.42183e-12	2.12292e-10	-1
NREP	1.05181	3.46189e-12	2.13698e-10	1
JAG1	1.16108	3.67231e-12	2.25553e-10	1
TMOD2	1.49785	3.70084e-12	2.26175e-10	1
FSTL5	-1.8625	3.73027e-12	2.26845e-10	-1
ASNS	-1.18909	3.75452e-12	2.27195e-10	-1
PIK3C2B	-1.55315	4.20779e-12	2.53375e-10	-1
CELF2	1.20662	4.46442e-12	2.67517e-10	1
CIT	-1.42048	4.67742e-12	2.7892e-10	-1
LYNX1	1.68726	4.77942e-12	2.83625e-10	1
NOTCH3	2.70527	4.88455e-12	2.8847e-10	1
LOC146880	1.02839	5.251e-12	3.08628e-10	1
APOL3	-1.44501	5.39218e-12	3.15417e-10	-1
STAU1	-0.941517	5.57759e-12	3.24716e-10	-1
LOC100126784	1.15874	5.6129e-12	3.25231e-10	1
TGFBR1	1.39985	5.64022e-12	3.25279e-10	1
SIK1	1.36521	5.67247e-12	3.25611e-10	1
GPR116	1.24986	6.14051e-12	3.50837e-10	1
TBC1D15	-1.00441	6.28347e-12	3.57343e-10	-1
VWCE	1.81815	7.35233e-12	4.16203e-10	1
PTPRE	0.940458	7.91277e-12	4.45873e-10	1
AFF3	1.24589	8.06057e-12	4.52128e-10	1
PPARG	2.15593	9.10083e-12	5.08157e-10	1
COL4A1	1.64331	1.08132e-11	5.9995e-10	1
PLSCR4	-0.943869	1.08425e-11	5.9995e-10	-1
GGT5	-1.5228	1.20547e-11	6.64037e-10	-1
CCNC	-1.04025	1.23931e-11	6.7963e-10	-1
IFITM1	-1.44343	1.36089e-11	7.42985e-10	-1
ID2	1.79439	1.38981e-11	7.55416e-10	1
AK1	0.900382	1.51798e-11	8.21448e-10	1
PLCD1	1.08117	1.62291e-11	8.74378e-10	1
FABP5	0.870577	1.66649e-11	8.93937e-10	1
BACH2	1.91926	1.73114e-11	9.24581e-10	1
TNFSF18	-1.50197	1.98282e-11	1.05441e-09	-1
PHPT1	0.935987	2.81716e-11	1.49164e-09	1
NCAPD2	-1.11418	2.91915e-11	1.53901e-09	-1
EXOC6	-0.825146	3.04496e-11	1.59847e-09	-1
IMPAD1	-0.832388	3.24243e-11	1.69489e-09	-1
SNRPA	-0.961604	3.6937e-11	1.91592e-09	-1
LRP12	1.1001	3.69645e-11	1.91592e-09	1
IFFO2	0.889521	3.93303e-11	2.02997e-09	1
DCLK1	3.08876	4.80305e-11	2.46865e-09	1
SNX29	1.10322	5.02074e-11	2.56978e-09	1
TCEA3	1.55102	5.07794e-11	2.58828e-09	1
TPD52	-1.48828	5.31185e-11	2.69631e-09	-1
ARHGEF40	1.29626	5.6046e-11	2.83321e-09	1
API5	-0.882208	6.74016e-11	3.37764e-09	-1
OAZ1	-0.939667	6.74469e-11	3.37764e-09	-1
TGFB2	1.72526	6.76409e-11	3.37764e-09	1
SLFN11	-0.966252	6.83646e-11	3.39996e-09	-1
ISCU	0.833984	7.9117e-11	3.91884e-09	1
EPHB1	2.01881	8.16715e-11	4.02913e-09	1
BCL2L1	0.809683	8.69434e-11	4.27205e-09	1
PRR11	-1.23037	8.91488e-11	4.36296e-09	-1
FEZ1	0.913889	1.02208e-10	4.98221e-09	1
LOC100144602	2.55258	1.0539e-10	5.11704e-09	1
PODXL2	1.42209	1.07893e-10	5.21793e-09	1
STAT5A	-1.04383	1.14219e-10	5.50221e-09	-1
C20orf30	-0.809644	1.27477e-10	6.11689e-09	-1
NARF	0.841726	1.33025e-10	6.35829e-09	1
TIMP1	-0.926627	1.33664e-10	6.36405e-09	-1
AEBP1	-1.40516	1.3459e-10	6.38341e-09	-1
LRRC4	1.51625	1.47845e-10	6.98509e-09	1
SLC6A4	1.98129	1.50263e-10	7.07217e-09	1
RAB27A	-0.989589	1.52395e-10	7.14512e-09	-1
ARHGAP42	1.28789	1.53166e-10	7.15398e-09	1
AIM1	-1.22326	1.65286e-10	7.67074e-09	-1
COL5A1	1.29059	1.65479e-10	7.67074e-09	1
RPS2	-1.06819	1.681e-10	7.76294e-09	-1
THBD	1.03761	1.76368e-10	8.11425e-09	1
RNASE1	-1.12033	1.79719e-10	8.23759e-09	-1
APOL6	-1.08228	1.81597e-10	8.2927e-09	-1
BTN3A2	-0.894876	1.89122e-10	8.60433e-09	-1
ODZ4	2.15296	1.95844e-10	8.87732e-09	1
ATP8B2	-0.864353	2.02095e-10	9.12694e-09	-1
PLXNA2	1.0567	2.07356e-10	9.29776e-09	1
C12orf5	0.892058	2.07391e-10	9.29776e-09	1
TOP2A	-1.23977	2.25317e-10	1.00647e-08	-1
ARL4C	1.04137	2.5098e-10	1.11704e-08	1
TMC7	1.13716	2.83178e-10	1.2558e-08	1
FHL2	0.874725	3.00457e-10	1.32763e-08	1
SPATA18	0.93586	3.03755e-10	1.33739e-08	1
MBP	1.12797	3.0719e-10	1.34769e-08	1
NUSAP1	-1.54056	3.102e-10	1.35605e-08	-1
BUB1	-1.3782	3.18366e-10	1.38681e-08	-1
COL27A1	0.912978	3.52999e-10	1.53224e-08	1
HABP4	1.03632	3.71365e-10	1.60629e-08	1
TGM2	-1.088	3.96437e-10	1.70871e-08	-1
NET1	-0.946398	4.04373e-10	1.73682e-08	-1
OAF	-0.953838	4.20573e-10	1.80011e-08	-1
PRKRIR	-1.07133	4.75606e-10	2.02859e-08	-1
JAG2	1.02806	5.02064e-10	2.13403e-08	1
SERINC2	1.01997	5.04454e-10	2.1368e-08	1
NFKBIZ	-1.25381	5.13959e-10	2.16958e-08	-1
ZNF468	0.973289	5.30091e-10	2.23001e-08	1
ATP6AP2	-0.806481	5.64036e-10	2.36471e-08	-1
FAM59A	1.67538	5.69327e-10	2.37878e-08	1
MFGE8	0.916928	5.72698e-10	2.38475e-08	1
OSMR	-0.981962	5.93261e-10	2.46203e-08	-1
PCDHGC3	-0.914186	6.00874e-10	2.48523e-08	-1
SELENBP1	-1.32191	6.43331e-10	2.6519e-08	-1
ZAK	-0.968751	7.00554e-10	2.87813e-08	-1
ZDHHC20	-0.853682	7.49633e-10	3.0695e-08	-1
CENPF	-1.09505	7.52405e-10	3.07061e-08	-1
ARHGAP4	-1.15475	7.79613e-10	3.17111e-08	-1
TPM4	0.777826	8.12557e-10	3.29421e-08	1
SPATA7	1.09638	8.35034e-10	3.3701e-08	1
ZFP90	0.903559	8.36764e-10	3.3701e-08	1
GCNT1	-0.950878	8.43412e-10	3.38578e-08	-1
SLC44A5	1.66003	8.53689e-10	3.41587e-08	1
MFSD12	-1.04	1.06407e-09	4.24383e-08	-1
FADS2	-1.16595	1.08616e-09	4.31794e-08	-1
SPHK1	0.776115	1.1343e-09	4.49475e-08	1
PHB2	-0.957287	1.17089e-09	4.62483e-08	-1
BBC3	0.95895	1.263e-09	4.97265e-08	1
MAPK3	-0.886672	1.30104e-09	5.10607e-08	-1
RAB21	-0.893731	1.32701e-09	5.19142e-08	-1
SLC6A6	-0.844178	1.35435e-09	5.28153e-08	-1
ACBD7	-1.81193	1.36907e-09	5.32203e-08	-1
SH3PXD2A	0.929908	1.38793e-09	5.37833e-08	1
UBA7	-1.25332	1.44976e-09	5.60025e-08	-1
CHST14	0.914207	1.47575e-09	5.68279e-08	1
PI16	-1.72087	1.52786e-09	5.86509e-08	-1
BHLHE40	0.950138	1.5329e-09	5.8661e-08	1
RPL22L1	-1.50959	1.56294e-09	5.95351e-08	-1
HS6ST3	2.4317	1.56544e-09	5.95351e-08	1
NEDD9	0.848717	1.58039e-09	5.99182e-08	1
IFITM2	-0.81145	1.69308e-09	6.39933e-08	-1
SLC16A4	-1.52126	1.72851e-09	6.51321e-08	-1
TOMM34	-0.986322	1.76018e-09	6.61225e-08	-1
CHST12	-1.28401	1.78887e-09	6.69954e-08	-1
TMEM35	1.00455	1.89326e-09	7.06893e-08	1
STK32B	1.13896	1.93898e-09	7.21772e-08	1
CD200	1.98986	2.01545e-09	7.47969e-08	1
PIK3CG	-1.01007	2.12537e-09	7.86387e-08	-1
KLHL6	-0.871949	2.21308e-09	8.16379e-08	-1
FLJ41484	2.34854	2.41035e-09	8.8649e-08	1
MEX3A	0.978011	2.47125e-09	9.06174e-08	1
NID2	1.0371	2.71836e-09	9.9382e-08	1
EPN3	2.60993	2.75312e-09	1.00354e-07	1
TSPAN4	-0.971639	2.89612e-09	1.05254e-07	-1
LOC100506668	1.04962	2.90596e-09	1.053e-07	1
LOC344595	1.27868	2.93437e-09	1.06017e-07	1
ZNF84	0.86175	3.23283e-09	1.16458e-07	1
DCBLD1	0.899551	3.31952e-09	1.19014e-07	1
MTMR10	-0.863807	3.32318e-09	1.19014e-07	-1
APPL2	0.894612	3.4262e-09	1.22347e-07	1
STK35	-0.884079	3.54942e-09	1.2638e-07	-1
KIF1C	0.771408	3.64176e-09	1.29293e-07	1
CNRIP1	-0.884573	3.88618e-09	1.37573e-07	-1
PFKFB4	-1.52325	3.9616e-09	1.3984e-07	-1
KIAA0247	1.01463	4.01063e-09	1.41165e-07	1
PRICKLE1	-1.08631	4.04225e-09	1.41872e-07	-1
ZNF704	1.3532	4.08172e-09	1.42849e-07	1
NPTN	-0.802174	4.12867e-09	1.44081e-07	-1
PXDN	1.05149	4.20916e-09	1.46474e-07	1
FOXM1	-1.20538	4.31477e-09	1.49725e-07	-1
ITM2A	2.05238	4.53868e-09	1.56678e-07	1
UNC13D	-1.45383	4.54066e-09	1.56678e-07	-1
EFR3B	1.38893	4.65284e-09	1.60099e-07	1
APOBEC3B	-1.84216	4.80584e-09	1.64902e-07	-1
CNTRL	-0.888905	4.95572e-09	1.69571e-07	-1
SDC2	1.17174	5.00014e-09	1.70616e-07	1
FAM110B	2.02481	5.7278e-09	1.94904e-07	1
CPM	1.91825	6.04643e-09	2.05178e-07	1
DLG5	0.822973	6.27096e-09	2.12211e-07	1
ROR1	1.24123	6.43646e-09	2.17213e-07	1
VASN	2.12123	6.72216e-09	2.26233e-07	1
PLK3	0.867235	6.75724e-09	2.26792e-07	1
AK5	-1.23814	7.03778e-09	2.35564e-07	-1
POLH	0.858225	7.20448e-09	2.40489e-07	1
MARCH3	0.755431	7.3525e-09	2.44765e-07	1
MANBA	0.900409	7.50311e-09	2.49103e-07	1
PHLDA3	0.915512	7.53441e-09	2.49468e-07	1
GDF15	0.732037	7.73766e-09	2.55509e-07	1
CDC25B	-0.946909	8.09005e-09	2.66078e-07	-1
ITGB4	-1.34889	8.10103e-09	2.66078e-07	-1
APEH	-0.796902	8.14561e-09	2.66829e-07	-1
C13orf15	0.821223	8.75586e-09	2.86056e-07	1
COL4A2	1.3566	9.09145e-09	2.96232e-07	1
MMAB	-1.07937	9.78085e-09	3.17852e-07	-1
TMEM200A	1.01719	1.05142e-08	3.40781e-07	1
ANKRD33	1.74504	1.07928e-08	3.48515e-07	1
ACVR1	0.76307	1.08095e-08	3.48515e-07	1
RBM24	1.63653	1.09315e-08	3.51526e-07	1
TNFRSF1B	-1.3245	1.10749e-08	3.55207e-07	-1
C2orf43	-0.86881	1.1196e-08	3.58155e-07	-1
CASC5	-1.038	1.1238e-08	3.58564e-07	-1
SESN1	0.743734	1.16756e-08	3.71561e-07	1
SLC22A23	1.63798	1.19135e-08	3.78153e-07	1
SCUBE1	1.80214	1.20585e-08	3.81769e-07	1
FAM155A	1.24481	1.23622e-08	3.90378e-07	1
ELOVL6	-0.89801	1.26802e-08	3.99394e-07	-1
FBXO44	0.928243	1.28531e-08	4.03803e-07	1
GMPR	-0.771617	1.36488e-08	4.27708e-07	-1
FOXF1	0.875428	1.3686e-08	4.27785e-07	1
RAI2	1.83309	1.4447e-08	4.50423e-07	1
LOC100294145	1.06698	1.48912e-08	4.63097e-07	1
PCDHGB4	1.14143	1.53776e-08	4.77016e-07	1
AMIGO2	0.875581	1.54353e-08	4.77599e-07	1
NCKAP5	1.18327	1.56461e-08	4.82905e-07	1
EMP3	-0.763527	1.60603e-08	4.94448e-07	-1
EXT2	-0.808978	1.66563e-08	5.11515e-07	-1
BST1	-1.1511	1.75969e-08	5.39053e-07	-1
DAPK3	0.77528	1.83352e-08	5.59709e-07	1
RFX2	1.04786	1.83623e-08	5.59709e-07	1
DRAM1	0.769199	1.8678e-08	5.67921e-07	1
TTK	-1.43955	1.91905e-08	5.82064e-07	-1
C4orf32	-1.17356	1.93084e-08	5.84199e-07	-1
PCGF3	0.712863	1.963e-08	5.92468e-07	1
CXCL2	-1.95607	2.02123e-08	6.08549e-07	-1
TNFRSF11B	1.67319	2.10649e-08	6.32669e-07	1
CDK17	-0.735252	2.18876e-08	6.55774e-07	-1
GSPT1	-0.846834	2.2723e-08	6.79148e-07	-1
FAM107A	-1.01029	2.29284e-08	6.83622e-07	-1
SUPT7L	-0.800435	2.47901e-08	7.37341e-07	-1
CLN8	0.855714	2.49529e-08	7.40389e-07	1
RASGRF2	1.06386	2.54059e-08	7.52014e-07	1
HNRNPD	-0.829767	2.71072e-08	8.00445e-07	-1
ATP2A3	-1.45034	2.74648e-08	8.09058e-07	-1
ADAM9	-0.817666	2.83357e-08	8.32718e-07	-1
PPFIBP2	-1.55504	2.86313e-08	8.39397e-07	-1
SRPX2	0.860388	2.91358e-08	8.52153e-07	1
KIF20A	-1.35998	2.95371e-08	8.61838e-07	-1
RBM38	0.842718	3.00566e-08	8.73985e-07	1
NF2	0.8507	3.00957e-08	8.73985e-07	1
LAPTM5	0.744972	3.05118e-08	8.83979e-07	1
CSNK1G1	0.780535	3.09414e-08	8.94317e-07	1
BCL7A	0.895558	3.12819e-08	9.02034e-07	1
TNFSF9	1.27608	3.21133e-08	9.23841e-07	1
CSMD3	1.85515	3.25176e-08	9.33285e-07	1
HMGB2	-1.01004	3.59962e-08	1.02848e-06	-1
MDM2	0.862119	3.60018e-08	1.02848e-06	1
ProSAPiP1	1.08273	3.65721e-08	1.04235e-06	1
LYVE1	0.873551	3.66971e-08	1.04349e-06	1
PROSC	-0.840144	3.82484e-08	1.08509e-06	-1
KIF4A	-1.14181	3.9347e-08	1.11368e-06	-1
NEK2	-1.43646	4.07628e-08	1.1511e-06	-1
CCDC109B	-0.873225	4.20301e-08	1.18417e-06	-1
CXCR4	0.789663	4.30827e-08	1.21105e-06	1
PLCL2	0.844925	4.38217e-08	1.22749e-06	1
SEZ6L2	1.2402	4.38676e-08	1.22749e-06	1
LY6E	-0.780281	4.51352e-08	1.26009e-06	-1
CDKN3	-1.36423	4.66858e-08	1.29879e-06	-1
FASN	-0.775762	4.67328e-08	1.29879e-06	-1
IQGAP3	-1.3538	4.89645e-08	1.35774e-06	-1
HECW2	0.946326	4.97135e-08	1.37277e-06	1
MEIS3P1	-1.55417	4.97301e-08	1.37277e-06	-1
ACAT2	-0.801467	5.04081e-08	1.38837e-06	-1
USP46	0.878969	5.17619e-08	1.42247e-06	1
MXD3	-1.45107	5.23328e-08	1.43495e-06	-1
PIEZO2	1.87986	5.24685e-08	1.43546e-06	1
CFB	-1.90837	5.37773e-08	1.468e-06	-1
MAP4	-0.773282	5.73583e-08	1.56228e-06	-1
NDC80	-1.18873	6.21417e-08	1.68882e-06	-1
ARHGAP6	1.26592	6.26019e-08	1.69758e-06	1
CCNB2	-1.46528	6.34484e-08	1.71674e-06	-1
CASP3	-0.790343	6.45e-08	1.74136e-06	-1
ZNF28	0.873792	6.65015e-08	1.78923e-06	1
DHCR24	-1.00994	6.66111e-08	1.78923e-06	-1
MAMDC4	1.28268	6.68214e-08	1.78923e-06	1
MRAS	1.03097	6.68558e-08	1.78923e-06	1
PATL1	-0.731023	6.91437e-08	1.84644e-06	-1
HIPK3	-0.804902	6.9523e-08	1.85254e-06	-1
BCL2	1.65025	7.20456e-08	1.9156e-06	1
SOD2	-1.51844	7.25024e-08	1.92358e-06	-1
CELSR1	1.27603	7.38404e-08	1.95486e-06	1
LCAT	1.30222	7.78809e-08	2.05739e-06	1
EPHB6	0.960852	7.84744e-08	2.06863e-06	1
CSGALNACT1	1.12859	7.95726e-08	2.09308e-06	1
TRIM35	0.774809	8.01904e-08	2.10483e-06	1
CYP51A1	-0.739046	8.06155e-08	2.11147e-06	-1
KIF14	-1.15767	8.25443e-08	2.15739e-06	-1
FRY	-0.73688	8.45144e-08	2.20419e-06	-1
RGS12	0.735286	8.65807e-08	2.2533e-06	1
IL4R	0.737445	8.70657e-08	2.26113e-06	1
LOC730102	-0.915673	8.76296e-08	2.27098e-06	-1
SYNM	1.10536	8.90492e-08	2.30058e-06	1
RPL23AP82	1.0696	8.91466e-08	2.30058e-06	1
OCLN	-1.35394	8.96696e-08	2.307e-06	-1
STX12	0.714706	8.97709e-08	2.307e-06	1
BLOC1S2	0.921022	9.33209e-08	2.39027e-06	1
MGST1	-0.803364	9.34005e-08	2.39027e-06	-1
TENC1	-0.911261	9.44741e-08	2.41272e-06	-1
CDK14	0.850017	9.65688e-08	2.46089e-06	1
KLHL8	-0.970541	9.67609e-08	2.46089e-06	-1
SKP2	-1.01022	1.02037e-07	2.58559e-06	-1
KCTD1	0.886737	1.02191e-07	2.58559e-06	1
CPNE7	1.00836	1.0249e-07	2.58559e-06	1
PHGDH	-1.06503	1.02506e-07	2.58559e-06	-1
TK1	-1.34593	1.06691e-07	2.68563e-06	-1
E2F7	0.797416	1.08196e-07	2.71795e-06	1
CEACAM19	1.40511	1.09754e-07	2.75146e-06	1
SLC4A11	0.799933	1.11003e-07	2.77711e-06	1
SLC9A1	0.786079	1.15745e-07	2.88797e-06	1
FN1	1.37773	1.15904e-07	2.88797e-06	1
MOAP1	-0.893442	1.20077e-07	2.98588e-06	-1
GGH	-1.01458	1.24215e-07	3.08254e-06	-1
MORC4	0.782671	1.26373e-07	3.12978e-06	1
TBXAS1	-1.42169	1.27637e-07	3.15472e-06	-1
VOPP1	0.701339	1.32445e-07	3.26177e-06	1
KYNU	-1.7298	1.32499e-07	3.26177e-06	-1
NCAPG	-1.20914	1.34588e-07	3.30655e-06	-1
CHMP2B	-0.908855	1.37311e-07	3.36673e-06	-1
HNRNPM	-0.707301	1.41559e-07	3.46396e-06	-1
TMEM132A	1.0454	1.43862e-07	3.51333e-06	1
DUSP8	1.31111	1.45035e-07	3.53494e-06	1
FBXO22	0.741715	1.46916e-07	3.57356e-06	1
CTNNB1	0.695631	1.47201e-07	3.57356e-06	1
DLGAP5	-1.25396	1.59708e-07	3.86954e-06	-1
SPAG5	-1.25431	1.61182e-07	3.89756e-06	-1
COL18A1	1.04341	1.61524e-07	3.89815e-06	1
GPER	-1.49219	1.66853e-07	4.01887e-06	-1
SLC35D2	-0.742265	1.6839e-07	4.04795e-06	-1
KIF11	-1.09424	1.69729e-07	4.07217e-06	-1
PEAR1	0.686305	1.7208e-07	4.12054e-06	1
ABHD14B	-0.825688	1.75778e-07	4.20089e-06	-1
RUNX1	1.024	1.76743e-07	4.21575e-06	1
TKT	-0.744838	1.79948e-07	4.28387e-06	-1
KIF23	-1.1167	1.8169e-07	4.31699e-06	-1
KIAA0101	-1.41872	2.09681e-07	4.97243e-06	-1
LDHA	-0.81769	2.10235e-07	4.97597e-06	-1
EBP	-0.892371	2.118e-07	5.00336e-06	-1
CSRNP2	0.654653	2.12869e-07	5.01897e-06	1
PBK	-1.31943	2.17188e-07	5.111e-06	-1
PTTG1	-0.975907	2.2174e-07	5.20812e-06	-1
PELI1	0.703633	2.26228e-07	5.3034e-06	1
PRC1	-1.19434	2.31414e-07	5.41464e-06	-1
LAYN	1.36324	2.41538e-07	5.64077e-06	1
LGALS8	-0.717447	2.46179e-07	5.73827e-06	-1
CDKN2C	-1.47704	2.50669e-07	5.83185e-06	-1
DNAH8	-1.00241	2.56812e-07	5.96348e-06	-1
OAS1	-0.765395	2.59129e-07	6.00594e-06	-1
FAM83D	-1.01473	2.72654e-07	6.30749e-06	-1
MYH16	1.6957	2.74086e-07	6.3287e-06	1
APLN	-0.913698	2.75481e-07	6.34898e-06	-1
RACGAP1	-1.13596	2.84848e-07	6.55256e-06	-1
CLEC2D	-1.37891	2.86215e-07	6.57171e-06	-1
HSP90B1	-0.686852	2.87952e-07	6.59925e-06	-1
AXL	-0.796268	2.96231e-07	6.77635e-06	-1
C15orf42	-1.04964	2.98062e-07	6.80555e-06	-1
SNTB1	1.09283	3.08771e-07	7.03701e-06	1
ASCC3	0.83159	3.12767e-07	7.11487e-06	1
CLEC12B	-1.52063	3.15332e-07	7.15995e-06	-1
SLC6A8	0.944906	3.20072e-07	7.25417e-06	1
FRMD6	0.784028	3.22141e-07	7.28763e-06	1
MAMDC2	1.07699	3.40325e-07	7.68483e-06	1
ALDH7A1	0.701993	3.41308e-07	7.6929e-06	1
SCARB1	-0.677049	3.45529e-07	7.77377e-06	-1
LIMA1	-0.638017	3.59281e-07	8.06838e-06	-1
JAK3	-1.42027	3.63685e-07	8.1385e-06	-1
ST3GAL6	1.14652	3.63728e-07	8.1385e-06	1
MTSS1L	0.868964	3.64424e-07	8.13924e-06	1
LRRC59	-0.773178	3.69311e-07	8.23342e-06	-1
RPL23AP7	0.870485	3.73815e-07	8.31873e-06	1
PANX1	0.817736	3.90763e-07	8.68016e-06	1
SREBF2	-0.833797	3.91824e-07	8.68803e-06	-1
TPX2	-1.06637	3.96333e-07	8.77217e-06	-1
KIF22	-0.968169	3.99007e-07	8.81547e-06	-1
SPECC1	0.838338	4.02305e-07	8.86695e-06	1
ZNF79	0.902313	4.02781e-07	8.86695e-06	1
ALDH1A2	-0.868004	4.44377e-07	9.76516e-06	-1
CDC25C	-1.57797	4.52038e-07	9.91578e-06	-1
AHNAK2	1.25637	4.55004e-07	9.96304e-06	1
DUT	-0.88969	4.56823e-07	9.98509e-06	-1
TMEM171	-1.27344	4.71431e-07	1.02861e-05	-1
IDE	-0.673083	4.72391e-07	1.02887e-05	-1
FAM64A	-1.3672	4.75546e-07	1.03391e-05	-1
KIFC1	-1.15367	4.91398e-07	1.06649e-05	-1
MANSC1	-0.701724	5.13638e-07	1.11279e-05	-1
WDR62	-1.15239	5.18632e-07	1.12163e-05	-1
HTRA1	1.01707	5.49307e-07	1.18589e-05	1
ALDOC	-1.26177	5.51002e-07	1.18746e-05	-1
PLXNA3	0.824944	5.53825e-07	1.19145e-05	1
CDK16	-0.733352	5.6308e-07	1.20924e-05	-1
ZNF583	1.09428	5.94403e-07	1.27327e-05	1
ZNF219	1.15782	5.94965e-07	1.27327e-05	1
ECM1	0.754609	6.07939e-07	1.29877e-05	1
MARCH4	0.751166	6.11992e-07	1.30516e-05	1
CEP55	-1.22286	6.26691e-07	1.33419e-05	-1
DHFR	-0.894965	6.55354e-07	1.39229e-05	-1
ATPAF1	-0.856548	6.56248e-07	1.39229e-05	-1
PPAP2B	0.651387	6.718e-07	1.42283e-05	1
ARMC8	-0.71443	6.80473e-07	1.43871e-05	-1
EFNB2	0.939047	6.86641e-07	1.44926e-05	1
SQLE	-0.726282	6.90495e-07	1.4549e-05	-1
CEBPD	-2.3702	6.94675e-07	1.4612e-05	-1
TLE4	0.760263	7.04417e-07	1.47916e-05	1
SRRM3	1.33997	7.12687e-07	1.49397e-05	1
LTBP2	0.903459	7.17481e-07	1.50145e-05	1
HSD17B14	0.856484	7.28634e-07	1.5222e-05	1
DHCR7	-0.735941	7.36838e-07	1.53673e-05	-1
TUBA4A	-1.16657	7.40468e-07	1.54168e-05	-1
ARHGAP27	0.76644	7.56736e-07	1.57088e-05	1
PTPRM	0.69701	7.57052e-07	1.57088e-05	1
PPP1R15A	0.649909	7.63475e-07	1.58154e-05	1
APOBEC3D	-1.31809	7.92401e-07	1.6387e-05	-1
SLC25A22	-0.715495	7.9436e-07	1.63999e-05	-1
MELK	-1.02384	8.05922e-07	1.65828e-05	-1
KIF15	-1.21784	8.07159e-07	1.65828e-05	-1
XPC	0.646899	8.0727e-07	1.65828e-05	1
KIF18B	-1.19667	8.11306e-07	1.66379e-05	-1
ZNF185	0.735649	8.13421e-07	1.66534e-05	1
LTBP1	0.930823	8.17706e-07	1.67133e-05	1
PDGFD	0.797455	8.28795e-07	1.69118e-05	1
PCK2	-0.900198	8.34606e-07	1.6983e-05	-1
LOC100507392	-0.906433	8.35048e-07	1.6983e-05	-1
ARSJ	-0.731431	8.58739e-07	1.7436e-05	-1
TECR	-0.725991	8.88125e-07	1.80029e-05	-1
IDI1	-0.899981	8.96651e-07	1.81457e-05	-1
MEG3	0.942294	9.24275e-07	1.8674e-05	1
SRSF3	-0.651673	9.35461e-07	1.8869e-05	-1
MCM6	-0.914467	9.4083e-07	1.89462e-05	-1
FKBP11	-0.782347	9.47875e-07	1.90568e-05	-1
DEPDC1	-1.32029	9.59584e-07	1.92607e-05	-1
TRIM16L	-1.14702	9.67559e-07	1.93891e-05	-1
PPAPDC1A	0.762975	9.74762e-07	1.95016e-05	1
TROAP	-1.37498	9.7704e-07	1.95154e-05	-1
PLEKHA3	-0.929521	9.80904e-07	1.95607e-05	-1
RND3	0.753315	9.84255e-07	1.95958e-05	1
EXOC3L1	1.21022	1.00127e-06	1.99023e-05	1
RABL5	0.686312	1.01271e-06	2.00971e-05	1
PRKACB	-0.670322	1.01735e-06	2.01567e-05	-1
GEM	1.57511	1.03961e-06	2.05645e-05	1
FSTL1	0.649224	1.05283e-06	2.07926e-05	1
HSD17B11	-0.843713	1.05954e-06	2.08914e-05	-1
BTG2	0.976257	1.07376e-06	2.10927e-05	1
DLG1	0.646249	1.07381e-06	2.10927e-05	1
LOC100507254	0.949267	1.0749e-06	2.10927e-05	1
FLOT2	-0.772945	1.08311e-06	2.122e-05	-1
NHSL2	-0.886813	1.08755e-06	2.12729e-05	-1
MTMR6	-0.797861	1.09759e-06	2.14354e-05	-1
TSEN15	-0.810866	1.10652e-06	2.15753e-05	-1
ME1	-0.658473	1.12024e-06	2.18083e-05	-1
ZBTB40	0.630479	1.17055e-06	2.27516e-05	1
MAN2B1	0.697473	1.19374e-06	2.31658e-05	1
EI24	0.600548	1.20256e-06	2.33001e-05	1
GUCY1A2	1.08689	1.20874e-06	2.33829e-05	1
ZMAT3	0.792064	1.23392e-06	2.38325e-05	1
MT1L	1.06964	1.27382e-06	2.45571e-05	1
SOX4	0.71456	1.27604e-06	2.45571e-05	1
EPB41L2	-0.623354	1.27744e-06	2.45571e-05	-1
SNCAIP	1.20466	1.2971e-06	2.48962e-05	1
RRM2B	0.712335	1.3055e-06	2.50183e-05	1
MYLK2	1.24524	1.3272e-06	2.53946e-05	1
ATP6V1G1	0.746671	1.3926e-06	2.66045e-05	1
SLCO3A1	1.4688	1.40047e-06	2.67133e-05	1
PCDH1	0.693268	1.40972e-06	2.68361e-05	1
TRIM3	0.746624	1.41127e-06	2.68361e-05	1
CYB5B	-0.647864	1.42977e-06	2.71458e-05	-1
ITGA5	0.671009	1.43876e-06	2.72742e-05	1
GPRIN1	0.720323	1.44358e-06	2.73235e-05	1
UBE2C	-1.25802	1.47141e-06	2.78074e-05	-1
AACS	-0.78511	1.47912e-06	2.79093e-05	-1
TIFA	-0.863619	1.48198e-06	2.79093e-05	-1
ZNFX1-AS1	0.663983	1.48362e-06	2.79093e-05	1
PLA2R1	0.771804	1.49155e-06	2.79833e-05	1
ANP32E	-0.820931	1.49211e-06	2.79833e-05	-1
NRIP3	0.702531	1.56238e-06	2.92566e-05	1
HMMR	-1.24707	1.57262e-06	2.94034e-05	-1
ALCAM	0.922948	1.58362e-06	2.95641e-05	1
TPPP3	1.84425	1.61862e-06	3.0139e-05	1
CAMK2N1	0.857132	1.61932e-06	3.0139e-05	1
KIAA1211	0.70697	1.64034e-06	3.04841e-05	1
NUCKS1	-0.60243	1.64985e-06	3.06145e-05	-1
ULBP1	1.06401	1.67383e-06	3.10126e-05	1
TNFAIP8L3	0.630136	1.69212e-06	3.13043e-05	1
RCC1	-0.891618	1.69792e-06	3.13642e-05	-1
ANKH	0.637897	1.71145e-06	3.15667e-05	1
SH3BP1	-1.06735	1.72857e-06	3.18347e-05	-1
MEX3B	0.727221	1.73825e-06	3.19651e-05	1
CD93	0.854719	1.74351e-06	3.20138e-05	1
LINC00520	1.2536	1.777e-06	3.25801e-05	1
NUDT1	-1.21064	1.78119e-06	3.26083e-05	-1
PSRC1	-1.32577	1.8236e-06	3.3335e-05	-1
APAF1	0.739168	1.84802e-06	3.37311e-05	1
NUF2	-1.38594	1.8581e-06	3.38648e-05	-1
MDK	0.789815	1.8829e-06	3.4266e-05	1
ABCA4	1.21209	1.89258e-06	3.43912e-05	1
PLEKHO1	0.637067	1.91334e-06	3.4717e-05	1
MFAP3L	1.63071	1.94002e-06	3.51494e-05	1
CDK1	-1.16829	1.94331e-06	3.51571e-05	-1
CSGALNACT2	0.805079	1.96425e-06	3.54836e-05	1
DYRK3	0.797905	2.01085e-06	3.6272e-05	1
NBEAL2	-0.645239	2.03563e-06	3.66653e-05	-1
PPM1D	0.765451	2.23176e-06	4.0139e-05	1
IL17RD	1.05186	2.2402e-06	4.02319e-05	1
ITGAX	-1.64977	2.24921e-06	4.03347e-05	-1
CENPH	-1.28664	2.30995e-06	4.13636e-05	-1
CCNA2	-1.1908	2.32575e-06	4.15858e-05	-1
LOC646324	0.700414	2.3323e-06	4.16423e-05	1
SMC4	-0.845441	2.35384e-06	4.19152e-05	-1
DACT3	1.39911	2.3544e-06	4.19152e-05	1
NRD1	-0.606244	2.42818e-06	4.31661e-05	-1
NCAPG2	-0.889907	2.52623e-06	4.48443e-05	-1
CENPE	-0.925641	2.55541e-06	4.52967e-05	-1
TRERF1	-0.995536	2.59853e-06	4.59948e-05	-1
STIL	-0.89194	2.62976e-06	4.64805e-05	-1
KCNJ2-AS1	1.23202	2.65984e-06	4.69447e-05	1
CPQ	0.780006	2.67844e-06	4.72052e-05	1
NFE2L3	-0.595268	2.69131e-06	4.7364e-05	-1
OTUD3	0.873238	2.75747e-06	4.84589e-05	1
MDGA1	1.41278	2.80273e-06	4.9184e-05	1
ATP6V1F	0.603027	2.8091e-06	4.92254e-05	1
RNF144A	1.28179	2.84031e-06	4.97014e-05	1
ST6GALNAC3	-0.676594	2.85304e-06	4.98531e-05	-1
BIRC5	-1.20969	2.90636e-06	5.07128e-05	-1
LOC646851	1.29052	2.93847e-06	5.12002e-05	1
MERTK	0.594184	3.04324e-06	5.29507e-05	1
LINC00340	0.983157	3.0656e-06	5.32643e-05	1
MYO1E	0.655925	3.07862e-06	5.34149e-05	1
ARMC9	0.736926	3.10416e-06	5.37821e-05	1
AGRN	1.0751	3.14754e-06	5.44569e-05	1
IRS1	1.42523	3.20765e-06	5.54189e-05	1
HSDL2	0.67205	3.26256e-06	5.62884e-05	1
TAP1	0.669516	3.28333e-06	5.65673e-05	1
MEI1	-1.6296	3.32127e-06	5.7127e-05	-1
DOCK8	0.925379	3.32512e-06	5.7127e-05	1
CEP164	0.637247	3.34658e-06	5.74153e-05	1
ZNF761	0.793412	3.39271e-06	5.81256e-05	1
VCAM1	-2.19402	3.41307e-06	5.8327e-05	-1
AAAS	-0.70695	3.41396e-06	5.8327e-05	-1
KNTC1	-0.796174	3.43936e-06	5.86793e-05	-1
PHF19	-0.756698	3.44543e-06	5.87013e-05	-1
TMEM154	-0.941775	3.46911e-06	5.90229e-05	-1
ARL10	0.924974	3.49986e-06	5.94384e-05	1
MLF2	0.596511	3.50321e-06	5.94384e-05	1
RFNG	0.671535	3.5186e-06	5.96172e-05	1
ZSCAN29	0.763027	3.5435e-06	5.99564e-05	1
STK17B	-0.816148	3.6124e-06	6.10382e-05	-1
HMGN2	-0.665484	3.61907e-06	6.10668e-05	-1
PRKCE	0.656098	3.68359e-06	6.20702e-05	1
TGFBI	1.23259	3.74139e-06	6.29578e-05	1
FUS	-0.68534	3.76876e-06	6.33317e-05	-1
PLEKHM1	0.598275	3.92679e-06	6.58546e-05	1
WNK3	1.59532	3.92962e-06	6.58546e-05	1
GXYLT1	0.829811	3.9486e-06	6.60826e-05	1
SRPR	-0.656315	4.03719e-06	6.74374e-05	-1
GAS5	0.64667	4.04053e-06	6.74374e-05	1
LNX2	0.721292	4.11655e-06	6.86128e-05	1
LOC389906	0.842835	4.14994e-06	6.90756e-05	1
PIK3CD	0.710014	4.22907e-06	7.02976e-05	1
RARG	-0.858703	4.26175e-06	7.07451e-05	-1
CYTL1	1.51156	4.30015e-06	7.12862e-05	1
ANLN	-1.00615	4.33752e-06	7.18088e-05	-1
BUB1B	-1.12952	4.53891e-06	7.50417e-05	-1
CASP7	0.632783	4.5471e-06	7.50761e-05	1
B3GNT9	1.03397	4.6756e-06	7.7094e-05	1
CKS1B	-1.05545	4.72988e-06	7.78846e-05	-1
NOS3	-0.705685	4.76706e-06	7.83917e-05	-1
KRT18	-0.679944	4.79844e-06	7.88021e-05	-1
MIB2	0.792857	4.81124e-06	7.89069e-05	1
PELI3	0.890173	4.88093e-06	7.99432e-05	1
ANP32B	-0.663647	5.05109e-06	8.26199e-05	-1
TUBA1B	-0.775154	5.0967e-06	8.31983e-05	-1
PDIA4	-0.585839	5.09999e-06	8.31983e-05	-1
RMI2	-1.17603	5.16059e-06	8.40752e-05	-1
CCDC85A	0.809941	5.20391e-06	8.46687e-05	1
SPOPL	-0.85114	5.24082e-06	8.51564e-05	-1
PTHLH	1.60212	5.31092e-06	8.61815e-05	1
SESN2	0.68191	5.34146e-06	8.65626e-05	1
TRIM38	0.664937	5.37198e-06	8.69425e-05	1
UNC5C	1.75107	5.40072e-06	8.72927e-05	1
PCSK1	1.2469	5.4268e-06	8.7599e-05	1
ITPKC	0.705342	5.53339e-06	8.92022e-05	1
PGAP1	0.987753	5.72867e-06	9.22293e-05	1
PPIB	-0.635844	5.73905e-06	9.22756e-05	-1
PANK1	1.02544	5.80474e-06	9.32097e-05	1
PLK1	-1.2128	5.83236e-06	9.32898e-05	-1
PALLD	0.64985	5.83255e-06	9.32898e-05	1
CLDN11	-0.610249	5.83686e-06	9.32898e-05	-1
RNF182	0.759822	5.8401e-06	9.32898e-05	1
ANXA11	-0.592568	5.85031e-06	9.33314e-05	-1
HJURP	-1.08991	5.90693e-06	9.41125e-05	-1
INSIG1	-0.775301	6.04612e-06	9.61787e-05	-1
PKN3	-0.701246	6.05335e-06	9.61787e-05	-1
ACSL5	-1.09309	6.06695e-06	9.61787e-05	-1
ERV3-1	0.739186	6.06794e-06	9.61787e-05	1
HYAL1	-1.43816	6.09742e-06	9.65215e-05	-1
BCL3	-0.96434	6.16241e-06	9.7325e-05	-1
DIAPH3	-0.849152	6.16402e-06	9.7325e-05	-1
HDAC9	1.56833	6.17817e-06	9.74232e-05	1
TM6SF1	0.649751	6.31378e-06	9.93349e-05	1
HNRNPA3	-0.630614	6.31558e-06	9.93349e-05	-1
KPNA2	-0.678635	6.45673e-06	0.000101425	-1
CHSY3	0.961995	6.55537e-06	0.000102843	1
MAP3K2	0.677476	6.63536e-06	0.000103965	1
PSMB9	-0.920946	6.67716e-06	0.000104487	-1
FAM50A	0.583441	6.69902e-06	0.000104608	1
FOXC2	0.697596	6.70194e-06	0.000104608	1
YME1L1	-0.571973	6.85101e-06	0.00010672	-1
ENTPD6	-0.613682	6.85464e-06	0.00010672	-1
PTPLAD2	-0.9954	6.96168e-06	0.00010825	-1
BRCC3	-0.677879	7.00741e-06	0.000108823	-1
PCDHGA2	1.33459	7.0913e-06	0.000109987	1
DBNDD1	0.653629	7.11628e-06	0.000110235	1
PCDH9	0.912823	7.13151e-06	0.000110332	1
GPR172A	-0.890154	7.15979e-06	0.000110621	-1
CDCA3	-1.2142	7.16821e-06	0.000110621	-1
MSMP	-0.754737	7.18878e-06	0.000110799	-1
TMEM39B	-0.71507	7.22758e-06	0.000111258	-1
LSS	-0.706369	7.45395e-06	0.000114599	-1
CCNB1	-1.02653	7.52639e-06	0.000115568	-1
C21orf7	1.03755	7.66879e-06	0.000117607	1
AADAT	0.999561	7.6967e-06	0.000117888	1
CROT	0.704225	7.70875e-06	0.000117926	1
ZNF37A	0.668172	7.75284e-06	0.000118253	1
HSPA5	-0.620381	7.75643e-06	0.000118253	-1
TNFSF4	0.886944	7.75901e-06	0.000118253	1
FERMT3	-0.603211	7.86032e-06	0.000119591	-1
ATP1B1	-0.86021	7.86631e-06	0.000119591	-1
HNRNPUL1	-0.586372	7.95956e-06	0.000120805	-1
BMP1	0.741384	7.96579e-06	0.000120805	1
MVK	-0.778348	8.06734e-06	0.000122194	-1
HMOX1	0.609961	8.1182e-06	0.000122813	1
PLSCR1	-0.631415	8.13734e-06	0.000122951	-1
CDR2L	0.607347	8.15466e-06	0.000123061	1
RNF111	-0.612949	8.22813e-06	0.000124018	-1
DIP2C	0.899477	8.27444e-06	0.000124563	1
ATXN1L	0.581065	8.37346e-06	0.000125899	1
DPYD	-0.63281	8.38684e-06	0.000125946	-1
VEGFA	0.719105	8.50186e-06	0.000127518	1
LRP4	0.993133	8.60276e-06	0.000128874	1
NUDT7	-1.10854	8.6136e-06	0.000128879	-1
ABCC3	-1.63104	8.6362e-06	0.000128958	-1
DOCK6	-0.650841	8.63992e-06	0.000128958	-1
XYLT1	1.17686	8.70271e-06	0.000129738	1
SHFM1	-0.61809	8.76177e-06	0.00013046	-1
RETSAT	0.605206	8.83102e-06	0.000131332	1
PTGS1	-1.29477	8.85699e-06	0.000131559	-1
RGS14	-0.956538	8.90409e-06	0.000132099	-1
ZNF467	-1.47659	9.12785e-06	0.000135255	-1
ACER2	0.919907	9.31492e-06	0.000137861	1
ZCCHC18	1.15346	9.37914e-06	0.000138644	1
DTD1	-0.619143	9.41097e-06	0.000138817	-1
TEAD1	0.705386	9.41345e-06	0.000138817	1
PRKAB2	0.659284	9.48763e-06	0.000139743	1
PLK4	-1.04735	9.50045e-06	0.000139765	-1
LRPAP1	0.613842	9.56327e-06	0.000140521	1
RUSC1	0.611013	9.71924e-06	0.000142642	1
ELFN1	1.39933	9.88294e-06	0.000144871	1
TSPYL4	0.611353	1.00133e-05	0.000146607	1
MFHAS1	0.635779	1.00725e-05	0.000147299	1
KALRN	1.19442	1.01346e-05	0.000148031	1
MTA2	0.561478	1.03141e-05	0.000150473	1
FRAS1	1.38339	1.04475e-05	0.000152239	1
SMPD1	-0.668954	1.05779e-05	0.000153957	-1
SLCO4A1	-1.26204	1.07586e-05	0.0001564	-1
RNF19B	0.589028	1.08067e-05	0.000156914	1
SLC43A2	0.762632	1.1028e-05	0.000159938	1
PLEKHG5	0.623606	1.11e-05	0.000160793	1
HMGA1	-0.609072	1.11142e-05	0.000160807	-1
TSKU	0.688923	1.11349e-05	0.000160807	1
FAM98C	0.910152	1.11402e-05	0.000160807	1
GTSE1	-1.18116	1.12093e-05	0.000161613	-1
LOC284751	-1.19431	1.12799e-05	0.00016244	-1
HEG1	-0.5926	1.1366e-05	0.000163489	-1
NRG3	1.27919	1.15041e-05	0.000165282	1
ISG20	-0.942939	1.16302e-05	0.000166899	-1
KIAA1524	-0.981167	1.18973e-05	0.000170532	-1
NEXN	0.804349	1.19526e-05	0.000171058	1
MYO1C	-0.537166	1.19618e-05	0.000171058	-1
C18orf34	-1.20227	1.22037e-05	0.000174314	-1
CNOT8	-0.590837	1.23364e-05	0.000176005	-1
C16orf5	0.886487	1.23791e-05	0.000176409	1
NINJ1	0.654257	1.25974e-05	0.000179312	1
MXI1	0.70644	1.28031e-05	0.000182029	1
FANCD2	-0.982811	1.30567e-05	0.000185421	-1
NUP37	-0.673334	1.30945e-05	0.000185742	-1
DDHD1	0.668063	1.31169e-05	0.000185846	1
PRPF40A	-0.575749	1.32842e-05	0.000187999	-1
ASF1B	-1.24198	1.35283e-05	0.000191233	-1
DTL	-0.975711	1.35901e-05	0.000191886	-1
PLD6	0.986944	1.36635e-05	0.000192701	1
MYBL2	-1.07111	1.38177e-05	0.000194652	-1
RGS20	0.996079	1.3941e-05	0.000196164	1
LCOR	0.90711	1.41771e-05	0.000199257	1
RASGRP3	0.62142	1.42781e-05	0.000200448	1
ASTN2	1.02844	1.44719e-05	0.000202937	1
OLAH	1.58465	1.45844e-05	0.000204255	1
ZMYND8	-0.639713	1.45992e-05	0.000204255	-1
ARMCX3	0.621648	1.46564e-05	0.000204822	1
MURC	1.05722	1.48488e-05	0.000207276	1
LOC81691	-1.1664	1.50519e-05	0.000209872	-1
CHN2	0.83056	1.6055e-05	0.000223605	1
IER3	-0.53535	1.62989e-05	0.000226745	-1
DNMT1	-0.611268	1.64222e-05	0.000228201	-1
EMP1	-0.70597	1.64604e-05	0.000228474	-1
ZNF48	0.726211	1.66994e-05	0.00023153	1
NFKB2	-0.675161	1.67974e-05	0.000232625	-1
HNRNPA2B1	-0.741006	1.69795e-05	0.000234883	-1
SCARB2	0.598994	1.71732e-05	0.000237295	1
PCDHGA4	1.40459	1.72266e-05	0.000237766	1
MYO1D	0.570294	1.77132e-05	0.000244207	1
C8orf4	0.93783	1.78202e-05	0.000245376	1
TPP1	0.693447	1.78379e-05	0.000245376	1
KIF2C	-1.07285	1.79787e-05	0.000247036	-1
ZNF503	0.942015	1.81369e-05	0.000248931	1
C9orf46	-0.816753	1.82565e-05	0.000250293	-1
GSTM4	-0.985981	1.82892e-05	0.000250462	-1
GLYCTK	-0.912547	1.85709e-05	0.000254036	-1
GPR173	0.897897	1.92755e-05	0.000263382	1
KLHL7	0.597518	1.93354e-05	0.000263907	1
GALNT7	-0.526102	1.94952e-05	0.000265793	-1
ANXA1	-0.597036	1.96451e-05	0.000267539	-1
EIF5A	-0.586032	1.9882e-05	0.000270466	-1
ANTXR2	0.543027	1.99339e-05	0.000270872	1
MPP7	1.48447	1.99565e-05	0.00027088	1
AQP1	-1.89204	2.0036e-05	0.000271657	-1
SETD9	-0.879353	2.05578e-05	0.000278425	-1
TRIP13	-0.961181	2.06284e-05	0.000279074	-1
DNMT3B	-0.907489	2.06555e-05	0.000279133	-1
C5orf62	1.17542	2.07007e-05	0.000279436	1
CTSL2	-1.27023	2.07742e-05	0.000280121	-1
DZIP3	-1.02597	2.08174e-05	0.000280395	-1
C15orf54	0.655575	2.09131e-05	0.000281377	1
CXCL3	-1.36409	2.11317e-05	0.000283984	-1
PPM1L	1.07329	2.11532e-05	0.000283984	1
TNFRSF10C	0.661807	2.14511e-05	0.000287669	1
SIPA1L1	0.611624	2.16919e-05	0.000290582	1
ARL6IP6	-0.807321	2.1834e-05	0.000291923	-1
CAMK1D	1.29399	2.18395e-05	0.000291923	1
FZD8	0.766504	2.19113e-05	0.000292564	1
PLD3	0.699991	2.1988e-05	0.000293269	1
LAMA4	0.662512	2.21726e-05	0.00029541	1
ITGAV	0.755405	2.22627e-05	0.00029629	1
IRGQ	0.709149	2.22949e-05	0.000296396	1
SLC25A23	-0.691405	2.2849e-05	0.000303434	-1
HMGCR	-0.548202	2.31198e-05	0.000305989	-1
GUCY1A3	1.13932	2.31391e-05	0.000305989	1
SLC12A4	0.658276	2.31408e-05	0.000305989	1
GALNT11	0.578905	2.3141e-05	0.000305989	1
UBE2B	-0.720642	2.31675e-05	0.000306011	-1
STARD9	0.791591	2.32038e-05	0.00030616	1
TMEM106C	-0.669548	2.35517e-05	0.000310418	-1
C11orf82	-0.858399	2.37373e-05	0.000312528	-1
UHRF1BP1	-0.649629	2.38296e-05	0.000313408	-1
DNAJB4	-0.605251	2.40903e-05	0.000316497	-1
CLCN5	0.745084	2.41618e-05	0.000316857	1
NDFIP2	-0.680757	2.41692e-05	0.000316857	-1
C6orf48	0.529071	2.44086e-05	0.000319654	1
VAV2	0.565671	2.51698e-05	0.000329271	1
ZNF83	0.650976	2.55449e-05	0.000333695	1
STK24	0.586046	2.55622e-05	0.000333695	1
KIF18A	-1.08925	2.56769e-05	0.000334655	-1
KIAA1841	0.720633	2.57122e-05	0.000334655	1
MCM5	-0.827456	2.57338e-05	0.000334655	-1
OAS2	-0.716391	2.57448e-05	0.000334655	-1
AMPH	1.23399	2.60653e-05	0.000338463	1
VASP	-0.59553	2.63276e-05	0.000341509	-1
DUSP11	0.684381	2.65153e-05	0.0003434	1
PSIP1	-0.646002	2.65433e-05	0.0003434	-1
PCDH12	0.588328	2.65573e-05	0.0003434	1
MLLT6	-0.641778	2.68551e-05	0.000346886	-1
RUSC2	0.555943	2.72522e-05	0.000351645	1
GPRC5A	-0.642481	2.72997e-05	0.000351889	-1
ADSS	-0.600089	2.75636e-05	0.000354917	-1
BRPF1	0.605734	2.76761e-05	0.000355792	1
AURKA	-0.98103	2.76894e-05	0.000355792	-1
AHCY	0.523093	2.79155e-05	0.000358296	1
P4HA3	0.700902	2.79609e-05	0.000358296	1
C17orf76-AS1	0.531136	2.79718e-05	0.000358296	1
NKX3-1	1.15871	2.83074e-05	0.000361875	1
SCARA3	-0.832348	2.83102e-05	0.000361875	-1
SPSB1	0.593462	2.84886e-05	0.000363777	1
SEMA3A	-0.818546	2.86118e-05	0.000364972	-1
CTC1	-0.587825	2.88762e-05	0.000367962	-1
DEM1	0.79055	2.94473e-05	0.00037485	1
CXCL1	-0.879423	2.95214e-05	0.000375405	-1
CDSN	-0.965292	3.00463e-05	0.000381685	-1
CKAP2L	-1.1305	3.05452e-05	0.000387622	-1
PIF1	-1.51465	3.05967e-05	0.000387874	-1
FAM109A	0.678974	3.06674e-05	0.000388369	1
NEIL3	-1.15631	3.07124e-05	0.000388538	-1
SUCLG2	-0.596105	3.07538e-05	0.000388662	-1
OSBPL3	0.571491	3.0826e-05	0.000389174	1
EMCN	-0.636477	3.10459e-05	0.000391547	-1
METTL7A	-0.917567	3.21716e-05	0.00040533	-1
UHMK1	-0.617495	3.22289e-05	0.000405635	-1
DEPDC1B	-1.10881	3.24663e-05	0.000408205	-1
OIP5	-1.21593	3.25085e-05	0.000408317	-1
NR1H3	-1.05923	3.31381e-05	0.0004158	-1
C1orf51	1.18042	3.3604e-05	0.000421216	1
TCF7L1	0.728547	3.36853e-05	0.000421796	1
BIRC2	0.669834	3.3719e-05	0.000421796	1
HPRT1	-0.6993	3.41048e-05	0.000426188	-1
ARHGAP22	0.575062	3.41766e-05	0.000426652	1
CDH11	0.830426	3.42311e-05	0.000426898	1
NCAPH	-1.08988	3.4436e-05	0.000429019	-1
CIDECP	0.803603	3.47815e-05	0.000432883	1
MAPK8IP1	0.791819	3.4859e-05	0.000433409	1
RAB40B	0.768324	3.49159e-05	0.000433677	1
C6orf108	-0.768589	3.49679e-05	0.000433885	-1
PEX19	-0.59255	3.51473e-05	0.000435519	-1
SCRIB	0.617855	3.51705e-05	0.000435519	1
CD109	0.685969	3.55513e-05	0.000439791	1
IL6R	-0.965639	3.57378e-05	0.000441653	-1
BATF2	-0.866179	3.58386e-05	0.000442453	-1
TNFSF10	-1.29914	3.6132e-05	0.000445628	-1
CEP85L	0.80388	3.64556e-05	0.000449169	1
SERTAD1	0.586555	3.67522e-05	0.000452369	1
TLR3	-0.830136	3.69217e-05	0.000454	-1
FAM69B	-0.743575	3.77106e-05	0.000463238	-1
SELE	-1.94445	3.77904e-05	0.000463753	-1
EPHA4	0.665374	3.78723e-05	0.000464295	1
LOC282997	1.17779	3.79791e-05	0.00046514	1
RPS19	0.575365	3.86544e-05	0.000472938	1
HHEX	-0.517425	3.88566e-05	0.000474553	-1
CENPBD1	0.72462	3.88736e-05	0.000474553	1
ACAP3	0.684579	3.89022e-05	0.000474553	1
PGPEP1	0.691096	3.91027e-05	0.000476525	1
PBXIP1	0.641617	3.96652e-05	0.000482901	1
CA8	-1.22214	3.97431e-05	0.000483371	-1
PTCHD4	0.685077	3.97865e-05	0.00048342	1
AURKB	-1.08891	4.03068e-05	0.000489257	-1
R3HDM2	-0.636242	4.06552e-05	0.000492999	-1
IPO13	0.574938	4.06987e-05	0.00049304	1
GRAMD4	0.727231	4.08306e-05	0.000494151	1
REST	0.598458	4.18022e-05	0.000505412	1
RAPGEF1	0.576822	4.18979e-05	0.000506071	1
ADAMTS9	-0.547566	4.23439e-05	0.000510956	-1
SRBD1	-0.652164	4.25183e-05	0.000512557	-1
ADAMTS7	0.94044	4.31828e-05	0.000520057	1
TMEM68	0.843499	4.39324e-05	0.000528566	1
BORA	-0.883041	4.42171e-05	0.000531471	-1
ANKRD6	1.00979	4.4674e-05	0.000536437	1
P2RX4	-0.626595	4.48397e-05	0.000537902	-1
PORCN	0.745718	4.56446e-05	0.000547023	1
ARHGEF15	-0.592811	4.59188e-05	0.000549773	-1
MND1	-1.34921	4.6444e-05	0.000555054	-1
MPZL2	-0.649787	4.64503e-05	0.000555054	-1
GIMAP1	-0.814751	4.70565e-05	0.000561751	-1
CD320	-0.659294	4.75783e-05	0.000567429	-1
ADAM22	1.083	4.80749e-05	0.000572795	1
FBXO4	-0.866586	4.83949e-05	0.00057605	-1
NLGN4Y	0.98069	4.9162e-05	0.000584167	1
ALDH9A1	-0.524414	4.9172e-05	0.000584167	-1
PDIA6	-0.512468	4.92491e-05	0.000584518	-1
CINP	-0.614849	4.95293e-05	0.000587276	-1
TMPO	-0.662479	4.95811e-05	0.000587323	-1
SGK223	0.700503	5.05582e-05	0.00059832	1
CENPI	-1.07747	5.06536e-05	0.000598873	-1
FBXO28	-0.571094	5.07211e-05	0.000599094	-1
B4GALT5	-0.5883	5.11906e-05	0.000604058	-1
MAP4K2	-0.565818	5.23565e-05	0.000617224	-1
DHRS9	2.64322	5.25028e-05	0.00061804	1
ZNF154	1.21462	5.25264e-05	0.00061804	1
FRMD4A	0.512472	5.25935e-05	0.000618238	1
GSDMD	-0.656275	5.31235e-05	0.000623872	-1
TRIM47	-0.552579	5.31796e-05	0.000623933	-1
ANGPTL2	0.576413	5.34904e-05	0.000626981	1
TRO	1.19481	5.35415e-05	0.000626981	1
PTP4A2	-0.510997	5.38272e-05	0.000629727	-1
C7orf61	-1.12273	5.40027e-05	0.000631179	-1
TSPAN15	0.608376	5.42464e-05	0.000633425	1
PROX1	1.03488	5.51046e-05	0.000642835	1
AGFG2	-0.620129	5.6022e-05	0.000652917	-1
IMPA2	-1.18329	5.66546e-05	0.000659664	-1
EDEM2	-0.521406	5.68759e-05	0.000661613	-1
ITPRIP	0.497237	5.7121e-05	0.000663836	1
RPS6KA6	1.38778	5.83057e-05	0.000676963	1
CDC20	-1.06675	5.90184e-05	0.000684218	-1
SAC3D1	0.770684	5.90419e-05	0.000684218	1
FOXO3	-0.66384	5.93908e-05	0.000687612	-1
ANTXR1	0.896668	5.94829e-05	0.000687715	1
AMPD2	-0.552337	5.95116e-05	0.000687715	-1
PLEKHG2	0.625774	5.98077e-05	0.000690486	1
TP53INP2	0.510315	6.04175e-05	0.000696245	1
ADAMTSL1	0.642206	6.04199e-05	0.000696245	1
GCLM	-0.611979	6.05153e-05	0.000696692	-1
MFNG	-0.67723	6.10147e-05	0.000701784	-1
ESPL1	-0.982426	6.12284e-05	0.000703582	-1
TPM1	0.624738	6.14645e-05	0.000705484	1
TNFRSF10B	0.531323	6.15087e-05	0.000705484	1
PCBP4	0.641996	6.16103e-05	0.00070599	1
CDCA2	-1.01025	6.27199e-05	0.000718035	-1
VSIG1	0.919781	6.29573e-05	0.000720081	1
RAD51AP1	-1.21913	6.32413e-05	0.000722657	-1
ITSN1	-0.498061	6.34595e-05	0.000724476	-1
MRPL12	-0.6658	6.42236e-05	0.000732518	-1
MLF1IP	-1.19847	6.43247e-05	0.000732992	-1
BDH1	-0.989013	6.44454e-05	0.000733074	-1
QRICH2	1.06906	6.44513e-05	0.000733074	1
SMEK1	0.531907	6.46273e-05	0.000734396	1
PLEKHG1	0.562662	6.50586e-05	0.000738495	1
SERTM1	0.955949	6.51083e-05	0.000738495	1
EPT1	-0.675966	6.53392e-05	0.000740431	-1
IL31RA	-1.04286	6.62355e-05	0.000749895	-1
RAVER1	-0.658086	6.66828e-05	0.000754265	-1
ZNF22	-0.576222	6.70829e-05	0.000758092	-1
HNRNPA1	-0.526244	6.71564e-05	0.000758225	-1
SLC35C2	-0.563985	6.83795e-05	0.000771326	-1
PPP1R3B	0.651488	6.85877e-05	0.000772964	1
KAT7	-0.650341	7.00611e-05	0.000788845	-1
SNUPN	-0.624394	7.04573e-05	0.00079258	-1
CTSB	0.547247	7.08549e-05	0.000795817	1
ACSL3	-0.597257	7.08746e-05	0.000795817	-1
ZNF140	0.647405	7.12061e-05	0.000798808	1
SMG6	0.518372	7.1282e-05	0.000798931	1
PLAG1	-0.708232	7.14122e-05	0.000799661	-1
EXT1	0.497589	7.25064e-05	0.000811173	1
ZNF542	0.64861	7.29035e-05	0.000814874	1
ENTPD4	0.537953	7.31684e-05	0.000817092	1
GCDH	-0.684255	7.34575e-05	0.000819575	-1
BAG1	0.531462	7.35517e-05	0.000819882	1
HMGB1	-0.571594	7.40885e-05	0.000825106	-1
CNOT6L	-0.519061	7.41548e-05	0.000825106	-1
SLC25A10	-0.878014	7.45177e-05	0.000828394	-1
ZNF365	1.21085	7.54708e-05	0.00083823	1
CPSF4	0.555377	7.58354e-05	0.000840777	1
PCDHGB5	0.817586	7.58369e-05	0.000840777	1
MYO6	0.641618	7.59474e-05	0.000841179	1
PPP2R1B	-0.519712	7.60101e-05	0.000841179	-1
ZDHHC2	-0.566307	7.63555e-05	0.000843592	-1
ITFG1	0.533885	7.63655e-05	0.000843592	1
SPICE1	-0.743089	7.66831e-05	0.000845968	-1
HIBADH	-0.566786	7.67183e-05	0.000845968	-1
MVD	-0.612248	7.85318e-05	0.000865188	-1
PLDN	0.591949	7.8666e-05	0.00086589	1
STX3	-0.521727	7.99661e-05	0.000878952	-1
IFRD1	0.739617	8.00425e-05	0.000878952	1
GADD45A	0.574966	8.00673e-05	0.000878952	1
ZNF354A	0.71944	8.25424e-05	0.000905313	1
IGF2R	0.723325	8.26781e-05	0.000905993	1
CSDA	0.524839	8.27735e-05	0.000906229	1
LMNB1	-0.628831	8.3216e-05	0.000910263	-1
LOC284837	1.12739	8.33351e-05	0.000910754	1
PNKD	-0.552032	8.44631e-05	0.000922262	-1
TMEM133	1.05163	8.47839e-05	0.000924943	1
ZNF423	1.25173	8.54872e-05	0.000931788	1
MAGEE1	1.08477	8.62255e-05	0.000939001	1
NCEH1	-0.712668	8.63427e-05	0.000939445	-1
SNN	0.666995	8.6491e-05	0.000940226	1
PLEKHA6	0.748366	8.74599e-05	0.000949918	1
CTSK	-0.760372	8.76653e-05	0.000951308	-1
MAN2B2	0.643976	8.89377e-05	0.000964264	1
PDGFC	0.831874	8.90713e-05	0.000964839	1
CTH	-1.05963	8.91478e-05	0.000964839	-1
DMPK	0.629487	9.04722e-05	0.000978311	1
FZD3	1.35886	9.05704e-05	0.000978511	1
PAAF1	-0.664279	9.06673e-05	0.000978697	-1
PLA1A	1.4485	9.07851e-05	0.000979108	1
RNF170	-0.652872	9.10346e-05	0.000980443	-1
UBE2J2	0.501333	9.10685e-05	0.000980443	1
KIAA0415	0.692227	9.14719e-05	0.000983924	1
IL27RA	-0.656193	9.19328e-05	0.000988016	-1
CLDN12	-0.805364	9.24259e-05	0.000992448	-1
HFE	-0.798272	9.4142e-05	0.00100999	-1
NUDCD2	-0.699122	9.42446e-05	0.00101021	-1
HDDC2	-0.684889	9.66403e-05	0.00103499	-1
NUDT10	1.28101	9.7435e-05	0.00104259	1
RIMS2	0.957004	9.76634e-05	0.00104412	1
NEDD4	-0.531297	9.82996e-05	0.00105001	-1
STAP2	-0.805306	9.8494e-05	0.00105117	-1
MGC72080	-0.816697	9.88947e-05	0.00105412	-1
FAM24B	-1.23852	9.90197e-05	0.00105412	-1
BTG1	0.545674	9.90275e-05	0.00105412	1
MAD2L1	-1.01471	9.97398e-05	0.00106078	-1
MYH15	-1.17723	0.000100069	0.00106336	-1
CDR2	0.497378	0.000100898	0.00107046	1
SPARC	0.593138	0.000100911	0.00107046	1
FBLN7	1.15004	0.000101344	0.00107329	1
HTR1B	-0.568418	0.000101353	0.00107329	-1
FBN2	1.17235	0.000101758	0.00107666	1
SEPT10	-0.51949	0.000102087	0.0010792	-1
VPS37D	1.05417	0.00010251	0.00108274	1
DUSP14	0.610367	0.000102979	0.00108676	1
GIMAP4	-0.623647	0.000103441	0.00109071	-1
BCHE	-0.699338	0.000103726	0.00109277	-1
AIFM2	-0.80332	0.000106157	0.00111742	-1
TTC39A	-1.54267	0.000106248	0.00111742	-1
HS2ST1	-0.560092	0.000107125	0.00112568	-1
POMT2	0.558224	0.000108917	0.00114261	1
HNRPDL	-0.659483	0.000108969	0.00114261	-1
ULK1	0.713503	0.000109014	0.00114261	1
RRAGC	0.528906	0.000109181	0.00114263	1
RARRES3	-1.05006	0.000109203	0.00114263	-1
ERRFI1	0.5921	0.000109436	0.00114409	1
SH3KBP1	0.513133	0.000109862	0.00114757	1
FKBP5	-0.52341	0.000110629	0.0011546	-1
KLF6	0.508895	0.000110731	0.00115469	1
DDAH2	0.523364	0.000111181	0.00115839	1
PPP5C	-0.514818	0.000111564	0.0011614	-1
CACNG7	1.18738	0.000111829	0.00116318	1
SPC24	-1.50886	0.000112818	0.00117168	-1
CABLES1	0.598935	0.000112838	0.00117168	1
PSAT1	-0.563084	0.000113501	0.00117757	-1
PIP4K2A	-0.516002	0.000114042	0.00118219	-1
CENPA	-1.16888	0.000114297	0.00118383	-1
TMEM159	0.559741	0.000115056	0.00119054	1
C9orf100	-1.086	0.000115138	0.00119054	-1
SCFD2	-0.781841	0.000115456	0.00119281	-1
SETD7	0.515103	0.00011812	0.00121932	1
CERK	0.490898	0.000118705	0.00122433	1
STX6	0.489535	0.000119109	0.00122746	1
AKAP12	0.729278	0.000119356	0.00122898	1
GIMAP7	-0.724365	0.000119594	0.00123039	-1
ETV7	1.07997	0.000120214	0.00123574	1
SVIL	0.553564	0.000120398	0.00123659	1
CTTNBP2	1.10606	0.000122293	0.00125501	1
C4orf49	-1.01319	0.000122583	0.00125693	-1
ZDHHC14	0.610916	0.000124052	0.00127048	1
CDC42EP3	0.615843	0.000124111	0.00127048	1
DFNA5	0.489156	0.000124245	0.0012708	1
CDH5	0.53669	0.000124544	0.00127279	1
GBP2	-0.616916	0.000124749	0.00127383	-1
SLC7A7	-0.906188	0.000124944	0.00127476	-1
CHKA	0.610734	0.000125312	0.00127703	1
SGOL2	-0.750381	0.000125375	0.00127703	-1
CCDC18	-0.952275	0.000125516	0.00127741	-1
ATAD2	-0.730557	0.000126114	0.00128244	-1
STAT5B	-0.502511	0.000126242	0.00128267	-1
MIS18BP1	-0.585114	0.000126803	0.00128732	-1
SHCBP1	-0.975099	0.000128061	0.00129901	-1
ARHGAP11A	-0.824436	0.000128245	0.0012998	-1
C1QTNF1	-0.957688	0.00012884	0.00130476	-1
EHHADH	-0.825746	0.000129894	0.00131435	-1
RNF122	0.674584	0.000130214	0.0013165	1
ZNF559	0.659736	0.000130876	0.00132211	1
LPP	0.830756	0.00013185	0.00133085	1
FAM214B	0.509391	0.000133139	0.00134276	1
BRCA1	-0.718374	0.000133256	0.00134284	-1
TMTC3	0.626923	0.000133528	0.00134447	1
FADS1	-0.492402	0.00013432	0.00135134	-1
MFAP3	-0.502949	0.000134897	0.00135603	-1
ANXA9	-0.9229	0.000135956	0.00136556	-1
TSHZ1	0.607808	0.000136075	0.00136564	1
RFWD3	-0.561447	0.00013633	0.00136708	-1
CHST3	0.60206	0.000136813	0.00137081	1
SEPT6	-0.506992	0.000136929	0.00137085	-1
RPP25	0.537767	0.000138553	0.00138598	1
TOB2P1	1.10982	0.000139048	0.00138885	1
KIF20B	-0.800033	0.000139066	0.00138885	-1
CDCA8	-0.908652	0.000139392	0.00139098	-1
GTF2IRD1	0.532917	0.000140538	0.00140127	1
TACC3	-0.829315	0.000142042	0.00141512	-1
SKA3	-1.08088	0.000142613	0.00141952	-1
PIM1	-0.927913	0.000142715	0.00141952	-1
GRN	0.572173	0.000143585	0.00142702	1
PSMD3	-0.512519	0.000143921	0.00142921	-1
GPX1	0.479861	0.000144917	0.00143793	1
AGPAT2	0.576761	0.000145124	0.00143882	1
C14orf135	0.541802	0.000146525	0.00145154	1
KDM2B	0.513264	0.000147802	0.00146302	1
DIXDC1	0.57703	0.000148004	0.00146352	1
CENPJ	-0.735305	0.000148091	0.00146352	-1
CDC42EP2	-0.515907	0.000148761	0.00146895	-1
ANP32A	-0.514331	0.000149449	0.00147355	-1
TRIM36	1.45054	0.000149468	0.00147355	1
LAMP1	0.613851	0.000149586	0.00147355	1
VAT1L	0.935564	0.000151402	0.00149025	1
GOSR2	0.49819	0.000152741	0.00150222	1
ZFP36L2	0.52713	0.000154246	0.0015158	1
FLT4	0.566619	0.00015586	0.00153044	1
TUBB4B	-0.717826	0.000156002	0.00153061	-1
GNG2	0.861803	0.000156265	0.00153197	1
LPCAT3	-0.531587	0.000157556	0.0015434	-1
TRAF6	0.571607	0.00015974	0.00156354	1
DNAJC22	-1.20335	0.000159896	0.00156382	-1
RAB23	0.667222	0.000160032	0.00156391	1
C20orf160	-1.12713	0.000161669	0.00157865	-1
RRM2	-0.923564	0.000162902	0.00158943	-1
TGFBRAP1	0.509715	0.000163085	0.00158995	1
ASL	-0.547717	0.000163571	0.00159232	-1
CDKN2AIP	0.59741	0.000163587	0.00159232	1
EBF4	1.38372	0.000164306	0.00159686	1
PNO1	-0.731761	0.000164316	0.00159686	-1
HIST1H2AC	1.2192	0.000164443	0.00159686	1
PLS1	-1.11282	0.00016563	0.00160711	-1
IFITM3	-0.476292	0.000165846	0.00160793	-1
MICALL2	0.574478	0.000166872	0.00161661	1
FAH	-0.555981	0.000167284	0.0016189	-1
DYRK1B	-0.681152	0.000167373	0.0016189	-1
ARAP1	0.556674	0.000171729	0.00165973	1
VAC14	0.494778	0.000172095	0.00166196	1
RALGDS	0.639041	0.000172624	0.00166576	1
PRKY	0.887001	0.000173061	0.00166867	1
ATP5G1	-0.543192	0.000173651	0.00167305	-1
STEAP1	-0.83237	0.000173999	0.00167508	-1
LYRM1	-0.57157	0.000174742	0.00168092	-1
LAP3	-0.556789	0.000176082	0.00169249	-1
SAMD4A	0.570964	0.000176403	0.00169424	1
THUMPD3	-0.565788	0.000176548	0.00169431	-1
HAUS4	-0.557838	0.000176938	0.00169673	-1
RWDD2B	-0.548851	0.000178189	0.00170739	-1
KIAA1432	0.515212	0.000179217	0.0017159	1
PFKFB3	0.501537	0.000179578	0.00171802	1
ZNF337	0.595799	0.000183683	0.00175592	1
TCF3	0.525999	0.000186597	0.00178239	1
MCM7	-0.691759	0.000186838	0.00178331	-1
SLC48A1	-0.549294	0.000187639	0.00178956	-1
MAML2	0.707833	0.000188073	0.00179231	1
IL15RA	-0.530117	0.000188641	0.00179633	-1
PDIA3	-0.472307	0.000190782	0.00181531	-1
LRRCC1	-0.790366	0.000192544	0.00183066	-1
PNP	0.470947	0.000192891	0.00183254	1
GBP4	-0.79566	0.000196747	0.00186772	-1
S100A11	0.482112	0.000196918	0.00186791	1
TRIB1	0.610029	0.000198133	0.00187798	1
BRIP1	-0.950971	0.000200346	0.00189749	-1
FAM108A1	-0.88849	0.000201644	0.00190832	-1
NCAM2	0.867616	0.000202698	0.00191682	1
CSRP1	-0.48138	0.000204885	0.00193601	-1
CALHM2	-0.562217	0.000206854	0.00195254	-1
ARG2	-0.534696	0.000206953	0.00195254	-1
OTUD1	0.894799	0.000207184	0.00195285	1
HMCN1	1.19908	0.000207304	0.00195285	1
C11orf95	0.586218	0.000207847	0.00195647	1
TNFRSF14	0.669241	0.000208847	0.00196438	1
SUV39H1	-0.818509	0.000210047	0.00197415	-1
ANKRD11	0.623955	0.000211651	0.00198771	1
PCDH10	0.535348	0.000213011	0.00199895	1
SPC25	-1.11348	0.000213994	0.00200523	-1
SLC31A1	-0.497806	0.000214007	0.00200523	-1
SFPQ	-0.482854	0.000215852	0.00202098	-1
PC	-0.774448	0.00021793	0.00203888	-1
PIK3IP1	0.933678	0.000219611	0.0020528	1
WDR34	0.548808	0.000219751	0.0020528	1
ACSS1	0.726458	0.00022137	0.00206634	1
TTLL12	-0.512272	0.000222138	0.00207165	-1
DGKA	0.498131	0.000222276	0.00207165	1
GLB1	-0.550654	0.000223913	0.00208533	-1
HSD11B1L	0.916668	0.00022453	0.00208949	1
PARPBP	-0.975474	0.000225529	0.00209691	-1
ERP44	-0.49799	0.000225669	0.00209691	-1
LGALS3BP	-1.00807	0.000233125	0.00216455	-1
TUBB3	0.477237	0.000234354	0.00217432	1
MAGI2	0.934511	0.000237058	0.00219775	1
SNHG4	-0.947346	0.000237381	0.00219909	-1
PRSS12	1.12112	0.000241449	0.00223498	1
CHEK2	-0.691732	0.000241619	0.00223498	-1
EIF5	0.499119	0.000243732	0.00225282	1
PCDHGB3	1.18057	0.000244168	0.00225516	1
NUDCD1	-0.524838	0.000244904	0.00226026	-1
CDYL2	0.573156	0.000246945	0.00227738	1
CAPZA2	-0.52522	0.000250004	0.00230386	-1
TRAK2	0.504628	0.000251105	0.00231228	1
AMTN	1.15463	0.000253465	0.00233226	1
POC1A	-0.795447	0.000254176	0.00233705	-1
DIEXF	0.54812	0.000255097	0.00234239	1
CCP110	0.565245	0.000255138	0.00234239	1
EFEMP1	-0.664059	0.000256483	0.00235297	-1
GALK1	-0.5545	0.000257268	0.00235842	-1
MYL9	0.733721	0.000257966	0.00236305	1
RTN3	-0.491973	0.000261914	0.00239743	-1
FAM63A	-0.65681	0.00026237	0.00239982	-1
DUSP1	0.516673	0.000262575	0.0023999	1
TNFRSF25	0.748622	0.000263834	0.00240962	1
PDCD4	-0.51794	0.000264826	0.00241689	-1
LOC387647	0.509049	0.000266545	0.00242867	1
DLC1	0.512713	0.000266633	0.00242867	1
SLITRK4	-1.15144	0.00026671	0.00242867	-1
MAFK	0.558242	0.00026755	0.00243451	1
RNF19A	0.470631	0.00026843	0.00244071	1
TSPAN8	-2.13769	0.00027078	0.00246025	-1
WHAMMP2	-0.812986	0.000273397	0.00248219	-1
LMLN	0.688472	0.00027433	0.00248883	1
TAF3	0.650366	0.000275296	0.00249575	1
ECT2	-0.675469	0.000278441	0.00252148	-1
C17orf89	0.518119	0.000278545	0.00252148	1
TULP4	0.65694	0.000278933	0.00252313	1
M6PR	0.447823	0.000281307	0.00254273	1
FANCB	-1.08637	0.000283657	0.00256209	-1
FAM101B	0.472469	0.000286268	0.00258377	1
NAGA	-0.503635	0.000287873	0.00259635	-1
ST8SIA2	1.30063	0.000288124	0.00259671	1
SPOCK3	0.850825	0.000289176	0.00260428	1
CDK2AP2	-0.581837	0.000290724	0.0026163	-1
KHDRBS1	-0.473609	0.000293418	0.00263862	-1
CDS2	0.481479	0.000295058	0.00265142	1
ERCC6L	-0.91437	0.000296248	0.002659	-1
TSHZ3	0.6816	0.000296335	0.002659	1
TMEM117	0.854231	0.000297315	0.00266585	1
SHMT1	-0.722269	0.000297632	0.00266675	-1
FAM176A	0.542771	0.000298695	0.00267432	1
MEF2C	-0.59521	0.00029976	0.00268191	-1
LOC100216001	0.558465	0.00030345	0.00271294	1
SRSF7	-0.608567	0.000304032	0.00271617	-1
CTSH	-0.939381	0.00030571	0.00272917	-1
DHRS13	-0.92078	0.000306999	0.00273869	-1
UBE2J1	-0.480644	0.000308721	0.00275206	-1
LANCL1	-0.467815	0.000309572	0.00275764	-1
LINC00478	-0.905258	0.00031091	0.00276755	-1
WEE1	0.508439	0.000313311	0.00278594	1
C2orf68	-0.677851	0.000313429	0.00278594	-1
C6orf47	0.530566	0.000314017	0.00278914	1
GSK3B	0.500844	0.000317219	0.00281555	1
TRIM59	-0.66637	0.000318335	0.00282341	-1
AGBL5	0.509423	0.000322588	0.00285907	1
ESCO2	-1.08112	0.000323574	0.00286574	-1
CLEC11A	-0.820789	0.000324566	0.00287245	-1
PLIN2	0.45568	0.000324914	0.00287256	1
LOC100128191	-1.15944	0.000325045	0.00287256	-1
KIAA1147	0.517407	0.000325979	0.00287874	1
FANCI	-0.598244	0.000326386	0.00288026	-1
LINC00263	-0.965415	0.000326832	0.00288082	-1
TCF19	-0.76429	0.000326918	0.00288082	-1
KCND1	-1.05544	0.000328703	0.00289447	-1
MGST2	-0.535445	0.000330585	0.00290896	-1
CEP128	-0.787731	0.000331006	0.00290901	-1
NRP2	0.594481	0.000331065	0.00290901	1
EWSR1	-0.507452	0.000332979	0.00292374	-1
ACSS2	-0.593141	0.000339088	0.00297526	-1
RBPMS2	1.15832	0.000340868	0.00298874	1
C22orf23	0.674574	0.000341847	0.00299488	1
FBXL13	0.587348	0.000342056	0.00299488	1
AP1S2	-0.525441	0.000342553	0.0029971	-1
SCUBE3	0.990366	0.000344215	0.00300949	1
BMX	-0.609101	0.000346226	0.00302492	-1
MALL	-0.471823	0.000347514	0.00303402	-1
RBMX	-0.476268	0.00034864	0.00304169	-1
CDC45	-0.886288	0.000349207	0.00304447	-1
MAP4K4	0.459965	0.000349785	0.00304735	1
TRIP10	0.448552	0.000355542	0.00309457	1
C12orf45	0.583872	0.000355709	0.00309457	1
HDGFRP3	0.513919	0.000356902	0.00310275	1
LSMD1	-0.507692	0.000357301	0.00310402	-1
ZNF850	0.965486	0.000360172	0.00312675	1
TALDO1	-0.482236	0.000361969	0.00314013	-1
MNS1	-0.989332	0.000368233	0.00319222	-1
NRARP	0.568451	0.000369649	0.00320223	1
NEDD1	-0.584923	0.000373553	0.00323378	-1
GJA1	0.581218	0.000377555	0.00326612	1
MB21D2	0.666983	0.000378153	0.00326899	1
PCYT2	-0.501924	0.000379738	0.00327915	-1
YARS	-0.483627	0.000379862	0.00327915	-1
CADM4	0.983093	0.000380743	0.00328444	1
LRRC33	-0.648448	0.000382027	0.00329231	-1
GNA12	0.46939	0.000382191	0.00329231	1
NRG2	-1.19441	0.000385246	0.0033163	-1
SASH1	0.501728	0.000386069	0.00332106	1
ARHGAP23	-0.477459	0.000387351	0.00332975	-1
IRF1	-0.519148	0.000390151	0.00335148	-1
LAMA3	0.768655	0.000391851	0.00336373	1
KIAA0040	0.568428	0.00039213	0.00336377	1
MYO5B	-0.976889	0.000392635	0.00336575	-1
FAM198B	0.501293	0.000393365	0.00336966	1
GABBR2	-0.548415	0.000394001	0.00337275	-1
DLL4	-0.709388	0.000398682	0.00341045	-1
ERH	-0.463978	0.000400924	0.00342724	-1
DMD	0.697114	0.000402718	0.00343614	1
SRP72	-0.471719	0.000402828	0.00343614	-1
FKBP1A	0.452788	0.000403018	0.00343614	1
PDE4D	0.654915	0.000403083	0.00343614	1
N4BP2	0.852711	0.00040446	0.00344548	1
ANXA4	0.50239	0.000407351	0.00346771	1
WARS	-0.509194	0.000412319	0.00350756	-1
TMEM97	-0.749708	0.000412824	0.00350943	-1
GDI1	0.444007	0.000413994	0.00351694	1
MCOLN1	0.534684	0.000420622	0.00356868	1
PHLDB1	0.465045	0.000420665	0.00356868	1
PTPRK	0.51424	0.000422797	0.00358429	1
LBR	-0.527317	0.000423662	0.00358915	-1
EPS15	-0.451433	0.000424069	0.00359012	-1
PSAP	0.529447	0.000425613	0.00360071	1
BTN2A1	0.523999	0.000426459	0.00360539	1
HES4	1.10176	0.000427656	0.00361302	1
ZWINT	-0.767145	0.000429737	0.0036281	-1
ATOH8	0.852915	0.000430447	0.0036316	1
ZNRF1	0.51098	0.000433584	0.00365556	1
RECQL4	-0.735427	0.000434097	0.00365737	-1
PLEKHA4	-1.06544	0.000435007	0.00366252	-1
PPAPDC1B	-0.520698	0.000437041	0.00367713	-1
SERINC1	0.490106	0.000437382	0.00367748	1
PVT1	0.577542	0.000439371	0.00369001	1
RAB3IL1	0.790249	0.000439739	0.00369001	1
LINC00467	-0.9994	0.000439773	0.00369001	-1
SAMD5	0.514797	0.000442999	0.00371454	1
TSPAN5	-0.449163	0.000446581	0.00373957	-1
OLFML3	-0.798815	0.000446717	0.00373957	-1
NBEA	0.803637	0.000446898	0.00373957	1
KLHL24	0.554232	0.00044839	0.0037495	1
SHMT2	-0.462767	0.000448928	0.00375145	-1
SAPCD2	-0.845364	0.000449637	0.00375482	-1
STON1	-0.650786	0.000452077	0.00377264	-1
PIGK	-0.561759	0.000453423	0.00378129	-1
C9orf30	0.489855	0.000454298	0.00378602	1
RNF6	0.608155	0.000456042	0.00379798	1
IDUA	0.820226	0.000457909	0.00381095	1
CDKN2B	0.65183	0.000459683	0.00382312	1
CDKN2A	-0.692155	0.000463508	0.00385232	-1
MTMR11	-0.644001	0.000464504	0.00385799	-1
SPIN1	0.451991	0.000466275	0.00387008	1
LAMB1	0.48743	0.000473344	0.00392611	1
SPNS1	0.48051	0.000474983	0.00393704	1
OPLAH	-1.06878	0.000475501	0.00393868	-1
RNF24	0.56512	0.0004764	0.00394347	1
GPR161	0.545574	0.000476784	0.00394398	1
ACVR2B	0.78176	0.000478298	0.00395384	1
CA12	-0.812543	0.000480631	0.00397046	-1
PTP4A1	0.472209	0.000486109	0.00401301	1
CRTAP	-0.448666	0.000494724	0.00408013	-1
DHRS7	0.473712	0.000494903	0.00408013	1
TP53TG1	0.706685	0.000496626	0.00409159	1
TMEM14B	-0.474826	0.000498004	0.00410019	-1
TRIM14	-0.484115	0.00050297	0.0041383	-1
LOC646999	0.487244	0.000504314	0.00414658	1
MCM2	-0.632217	0.000508986	0.0041822	-1
PTRF	-0.449353	0.000509936	0.0041862	-1
SLC29A2	-1.00165	0.000510388	0.0041862	-1
MYO7A	-1.12136	0.000510495	0.0041862	-1
PAK1	0.556495	0.000514393	0.00421328	1
CHRAC1	-0.499357	0.000514483	0.00421328	-1
TYMS	0.497982	0.000515173	0.00421611	1
H2AFZ	-0.549946	0.000515963	0.00421977	-1
CERS1	0.856755	0.00052104	0.00425659	1
PRKX	0.492858	0.000521159	0.00425659	1
BEND6	-0.932688	0.000522957	0.00426423	-1
SLC25A38	0.496995	0.000522982	0.00426423	1
ORC3	-0.51469	0.000523358	0.00426423	-1
POLQ	-0.870891	0.000523615	0.00426423	-1
MRPL23	-0.527303	0.00052383	0.00426423	-1
TXNIP	-0.759971	0.000526894	0.00428634	-1
CD163L1	-0.593398	0.00052809	0.00429322	-1
WNT9A	1.2835	0.000529797	0.00429853	1
AKR1B1	-0.441602	0.000530019	0.00429853	-1
FAM72B	-1.08571	0.000530429	0.00429853	-1
LEPR	-0.775834	0.00053043	0.00429853	-1
NDE1	-0.500596	0.000530493	0.00429853	-1
KCNT2	-1.23259	0.000531976	0.00430771	-1
CAMKK2	-0.476047	0.000540378	0.00437238	-1
PLEKHA8	0.479625	0.000540674	0.00437238	1
TRIM26	0.461861	0.00054391	0.00439565	1
TP53INP1	0.50329	0.00054612	0.00441061	1
DVL2	0.46668	0.000549194	0.00443252	1
E2F1	-0.828598	0.000549773	0.00443358	-1
LOC100287036	1.11116	0.000550047	0.00443358	1
RTN2	-0.683398	0.000551917	0.00444573	-1
SKA1	-1.13484	0.000555046	0.00446801	-1
TBC1D4	-0.483316	0.000559082	0.00449755	-1
CYP4V2	-0.935032	0.000564978	0.00454201	-1
POLA1	-0.600025	0.000565947	0.00454682	-1
CD34	-0.969066	0.000566457	0.00454795	-1
CCL14	1.23146	0.000568108	0.00455823	1
SH3TC2	-0.799302	0.000569198	0.00456399	-1
STEAP2	-0.889024	0.000570806	0.00457388	-1
CCDC61	-0.760609	0.000571176	0.00457388	-1
CTXN1	0.704778	0.00057441	0.00459678	1
ENO1	-0.457612	0.00057606	0.00460698	-1
ANKRD13B	0.516811	0.000576564	0.00460801	1
NMI	-0.563326	0.000577058	0.00460896	-1
TMCC2	0.792579	0.000579834	0.00462812	1
SNX5	-0.489802	0.000583972	0.00465812	-1
SMAD6	0.733215	0.000585761	0.00466937	1
MARVELD1	0.494636	0.000589636	0.0046972	1
HOXA7	-0.752491	0.000591919	0.00471014	-1
LCP1	1.18772	0.000592027	0.00471014	1
LOC151534	0.652022	0.000593712	0.00472049	1
LOC284023	0.950077	0.000595325	0.00473025	1
AKAP9	0.761945	0.000599574	0.00476094	1
ZNF117	0.579773	0.00060043	0.00476465	1
EGFL7	-0.561003	0.000603983	0.00478975	-1
LOC100133445	1.11834	0.000605613	0.00479958	1
HOXD-AS1	0.487985	0.000607043	0.00480781	1
SFXN2	-0.827657	0.00061305	0.00485226	-1
KLHDC8B	-0.821257	0.000614184	0.00485574	-1
BCKDHA	-0.623732	0.00061428	0.00485574	-1
SPOCD1	0.499629	0.000615753	0.00486425	1
QPCTL	-0.571832	0.000619722	0.00489246	-1
FAM124B	-0.62402	0.000621421	0.00490272	-1
CCDC74A	0.866018	0.000622996	0.00491199	1
RFX5	-0.445856	0.000624416	0.00492003	-1
PWWP2A	0.52954	0.000627507	0.00494122	1
SAAL1	-0.591711	0.000630703	0.0049632	-1
CAPN5	-0.510138	0.000631178	0.00496376	-1
MYO5A	0.4683	0.000633045	0.00497525	1
DNMBP-AS1	-1.20098	0.000635507	0.00499141	-1
GRPEL2	0.699546	0.000636728	0.00499781	1
HCN2	1.00266	0.00063724	0.00499863	1
BLOC1S3	0.57195	0.000639227	0.00501102	1
NHSL1	0.438364	0.000639808	0.00501237	1
PSG4	1.9149	0.000640421	0.00501398	1
BLM	-0.803456	0.000641486	0.00501736	-1
NR3C2	0.601691	0.00064167	0.00501736	1
HBEGF	0.608296	0.00065053	0.00508047	1
FAM111A	-0.483985	0.000650569	0.00508047	-1
AARS	-0.429512	0.000650988	0.00508052	-1
BTBD6	0.428701	0.000656204	0.00511798	1
ZNF33B	0.511397	0.000658905	0.00513578	1
IER5L	0.936932	0.000661203	0.00514887	1
ACYP2	0.850686	0.000661423	0.00514887	1
MMP14	0.439697	0.000662217	0.00515179	1
HLA-F	-0.894598	0.000663024	0.0051548	-1
NOX4	0.514556	0.000663868	0.0051581	1
RAB3C	1.39904	0.000668528	0.00519103	1
MCM4	-0.660119	0.000674453	0.00523372	-1
MCM8	-0.698102	0.000676247	0.00524305	-1
ENOSF1	-0.53246	0.000676509	0.00524305	-1
TMEM180	-0.790951	0.000677408	0.00524671	-1
KDR	0.503808	0.000682743	0.00528469	1
MCTP2	-1.01348	0.000695926	0.00538335	-1
ZNF606	0.72141	0.000698324	0.0053985	1
PTGR1	-0.470239	0.000700673	0.00541325	-1
HMOX2	0.419698	0.000707886	0.00546554	1
FAM167B	-1.07446	0.00071322	0.00550327	-1
KIF24	-0.804007	0.000714368	0.00550659	-1
PTPRG	0.521528	0.000714548	0.00550659	1
AKR7A2	-0.494741	0.000715785	0.00551266	-1
LOC344887	-1.15121	0.000717296	0.00552085	-1
CHTOP	-0.435142	0.00071987	0.00553718	-1
EHD2	-0.538855	0.000724448	0.00556666	-1
ZMYM6NB	-0.57694	0.000724608	0.00556666	-1
CDCA5	-0.731232	0.000730052	0.00560498	-1
NIF3L1	-0.70464	0.000735891	0.00564627	-1
ZBTB5	0.535003	0.000738214	0.00566057	1
HAT1	-0.555296	0.000740827	0.00567705	-1
MTHFR	-0.581988	0.000741334	0.00567739	-1
GNPNAT1	-0.514793	0.000743945	0.00569385	-1
CTSO	-0.719978	0.000744786	0.00569673	-1
SPOCK1	0.524152	0.00074656	0.00570675	1
TRIM6	-0.695616	0.000752127	0.00574402	-1
TWF2	-0.442385	0.000752371	0.00574402	-1
TUBB	-0.528531	0.000756	0.00576463	-1
SERPINH1	-0.506412	0.000756009	0.00576463	-1
MFSD11	0.489781	0.000757355	0.00577131	1
ELFN2	0.880906	0.000758463	0.00577378	1
SLC9A9	-0.875955	0.000758619	0.00577378	-1
IDH1	-0.461812	0.000760974	0.00578811	-1
PPT1	-0.458337	0.000765044	0.00581547	-1
IGF2BP3	0.554637	0.000766078	0.00581973	1
IFI44L	-0.690294	0.000767273	0.00582521	-1
GCA	-0.704647	0.000777861	0.00590194	-1
ZNF322	0.461739	0.000781143	0.00592319	1
BRCA2	-0.724213	0.00078678	0.00596225	-1
FAM13B	0.582087	0.000789714	0.00598079	1
DARS	-0.481731	0.000791688	0.00599205	-1
BTBD3	0.47017	0.000798055	0.00603652	1
TMEFF1	0.959704	0.000800916	0.00605443	1
MYCBPAP	0.989191	0.00080364	0.00606789	1
HLA-DPA1	-0.858559	0.000803684	0.00606789	-1
ARMCX6	0.460724	0.000805366	0.00607685	1
KAZN	1.00672	0.000807265	0.00608744	1
GNL1	-0.416802	0.000808761	0.00609447	-1
PHLDA2	-0.569249	0.00080919	0.00609447	-1
RBBP7	-0.50363	0.000816305	0.00614429	-1
DVL3	0.452375	0.00081998	0.00616818	1
PPP2R2D	0.47727	0.000822846	0.00618595	1
ZNF146	0.475441	0.000824569	0.00619277	1
MILR1	-0.955017	0.000824762	0.00619277	-1
NLN	-0.493151	0.000827385	0.00620867	-1
ARSD	-0.495542	0.000827934	0.006209	-1
HSPD1	-0.556445	0.000828626	0.0062104	-1
FAM43A	-0.739525	0.000833565	0.00624361	-1
DDX11L2	0.695129	0.000836735	0.00626353	1
CENPM	-1.13589	0.000837496	0.00626541	-1
AGPAT9	-0.626544	0.000843581	0.00630709	-1
ACOT2	-0.697251	0.000847885	0.00633499	-1
CACYBP	-0.584382	0.000848344	0.00633499	-1
PHLDB3	0.682075	0.000850614	0.00634808	1
LOC728392	0.796413	0.000852963	0.00636175	1
CACHD1	0.530279	0.000853744	0.00636371	1
ZNF260	0.515687	0.000854915	0.00636857	1
ALDH6A1	-0.858259	0.000855702	0.00637057	-1
NKAPL	0.962512	0.000857913	0.00638316	1
ARPC1B	-0.4544	0.000859441	0.00638953	-1
SLC2A13	0.849978	0.000859809	0.00638953	1
MICALL1	0.492478	0.00086462	0.0064214	1
BTN3A3	-0.519335	0.000866796	0.00643246	-1
CHPT1	0.493105	0.000867157	0.00643246	1
SGK1	0.549146	0.000869928	0.00644912	1
GP6	0.847868	0.00087118	0.00645451	1
NR2F1	-0.611594	0.000874304	0.00647375	-1
TMEM38A	-0.957896	0.000874964	0.00647474	-1
AFAP1L1	0.478645	0.000877786	0.00649171	1
PGM1	-0.504194	0.000878394	0.0064923	-1
DSEL	0.604105	0.000883188	0.0065238	1
TOX	0.528088	0.000892423	0.00658806	1
EPHX1	-0.530478	0.000895739	0.00660856	-1
HMG20A	-0.452111	0.000897942	0.00662084	-1
CALD1	0.491209	0.000899233	0.00662638	1
RPL10A	-0.462608	0.000899956	0.00662687	-1
SCRN2	-0.535285	0.000900378	0.00662687	-1
RPAIN	0.483975	0.00090586	0.00666322	1
SPATA13	0.537376	0.000909304	0.00668455	1
C9orf95	-0.501569	0.00091604	0.00673004	-1
ODZ3	0.674254	0.000917867	0.00673785	1
MPHOSPH9	-0.523108	0.000918199	0.00673785	-1
MATN3	-0.64373	0.00091962	0.00674425	-1
PCSK5	0.643973	0.000923757	0.00677054	1
GPR153	0.851106	0.000927038	0.00679054	1
C9orf78	0.496261	0.00092897	0.00680064	1
B3GALT6	-0.52641	0.000930129	0.00680507	-1
CCRL1	-1.15419	0.000931963	0.00681442	-1
MLX	-0.487026	0.00094323	0.00689271	-1
ELMOD3	0.578664	0.000944171	0.00689548	1
DNAJB5	0.494603	0.000948778	0.006925	1
UBE2T	-0.716312	0.000959694	0.0070002	-1
MOSPD1	0.638154	0.00096022	0.0070002	1
RPS6KA2	-0.600855	0.00096574	0.00703627	-1
SMAD5	0.523945	0.000974085	0.00709286	1
CYTH1	0.421259	0.000977007	0.00710761	1
WDR76	-0.681713	0.000977268	0.00710761	-1
KRT8	-0.63466	0.000981325	0.0071329	-1
USP36	0.474541	0.000983652	0.00714558	1
SLC38A7	0.472121	0.000987267	0.0071676	1
ESPN	0.814129	0.000987931	0.00716819	1
SLC25A11	-0.482946	0.00099222	0.00719506	-1
CGRRF1	0.592691	0.000996323	0.00721806	1
MARCH9	0.708412	0.000996567	0.00721806	1
SYNC	0.68663	0.00100687	0.00728671	1
HMBS	-0.546755	0.00100802	0.00728671	-1
ZNF697	0.457322	0.00100826	0.00728671	1
LRRC8A	0.428979	0.0010089	0.00728671	1
SHPK	-0.483827	0.00100901	0.00728671	-1
MX2	-0.93248	0.00101069	0.00729455	-1
UPP1	0.491475	0.00101323	0.00730856	1
FNDC4	0.477683	0.00101897	0.00734568	1
MCC	0.454951	0.00102023	0.00735043	1
LOC100288637	-0.815219	0.00102825	0.00740391	-1
LOC100505678	0.661474	0.00102963	0.00740807	1
ACOT1	-0.808296	0.00103004	0.00740807	-1
PVR	0.470541	0.00103106	0.00741111	1
APLP2	0.433018	0.00103519	0.00743639	1
PARP6	0.524948	0.0010383	0.0074544	1
JUP	-0.623861	0.00104112	0.00747026	-1
C11orf48	-0.500396	0.00104407	0.00748708	-1
EBPL	-0.537236	0.00104842	0.00751388	-1
PFDN5	0.441162	0.00105307	0.00754284	1
CPNE5	0.829217	0.00105927	0.00758282	1
NHP2L1	-0.452899	0.00106093	0.00759024	-1
PIK3R1	0.503687	0.00106157	0.00759038	1
ETFA	-0.441013	0.00106581	0.00761382	-1
ZKSCAN5	0.492435	0.00106608	0.00761382	1
PABPC4L	-0.820285	0.0010714	0.00764734	-1
CMAHP	-0.934138	0.00107226	0.00764906	-1
LOC100506343	0.89318	0.00107527	0.00766606	1
RPS27L	0.405617	0.00107798	0.00767845	1
SEMA7A	0.84133	0.00107888	0.00767845	1
FAM89A	0.726996	0.00107888	0.00767845	1
HACL1	-0.562885	0.00108112	0.00768937	-1
SLC16A2	0.82208	0.00108167	0.00768937	1
LIMS1	0.495315	0.00108517	0.00770978	1
TBC1D2	0.460744	0.00108759	0.00772249	1
LINC00085	-1.08046	0.00109108	0.00774283	-1
ADC	1.05572	0.00109867	0.0077922	1
PIGS	-0.490173	0.00110337	0.00782099	-1
EME1	-0.91894	0.00111753	0.00791683	-1
EMILIN2	-0.686024	0.00112534	0.0079668	-1
C2orf55	0.853657	0.00112618	0.0079668	1
KIDINS220	0.464546	0.00112653	0.0079668	1
INCENP	-0.609374	0.00112836	0.0079751	-1
MAP7D3	0.429554	0.00113193	0.00799149	1
TUBA1C	-0.578717	0.00113237	0.00799149	-1
ZNF618	0.495478	0.0011333	0.00799149	1
AIFM1	-0.437954	0.00113355	0.00799149	-1
IL33	-1.88048	0.00113393	0.00799149	-1
ZNF770	0.530689	0.00113458	0.00799149	1
DUSP3	0.435814	0.00113549	0.0079933	1
NS3BP	0.764178	0.00113948	0.00801685	1
TMBIM4	-0.437443	0.00114043	0.00801889	-1
FRS2	0.609386	0.00114697	0.00806031	1
TUBGCP4	-0.532781	0.0011478	0.00806151	-1
ANGPT2	0.669763	0.00115116	0.00808047	1
PTGES2	-0.470143	0.0011548	0.00810141	-1
TOP1MT	-0.491012	0.00115961	0.00813053	-1
FCHO1	-0.757823	0.00118143	0.00827879	-1
AVL9	-0.45399	0.00118735	0.00831271	-1
NME1-NME2	0.762364	0.00118763	0.00831271	1
MVP	-0.419409	0.00118982	0.0083233	-1
GLT8D2	-1.05627	0.00119243	0.00833686	-1
UGP2	-0.424248	0.00119383	0.00834188	-1
LMAN1	-0.476209	0.00119737	0.00836183	-1
DCBLD2	0.630403	0.0012041	0.00840105	1
SLC25A21	0.796108	0.00120435	0.00840105	1
AIG1	-0.572609	0.00121053	0.00843934	-1
STEAP3	-0.477776	0.00121419	0.0084601	-1
SULT1B1	-0.470343	0.00121607	0.00846835	-1
NCOA7	-0.456611	0.00121872	0.008482	-1
SLFN13	-0.886701	0.00123542	0.00859339	-1
ADARB1	0.473534	0.00123646	0.00859572	1
MGAT5B	0.641917	0.00123916	0.00860966	1
KCTD15	0.451201	0.00124217	0.00862567	1
KDM4B	0.567652	0.00124732	0.00865656	1
DDR2	-0.415999	0.00124873	0.00866106	-1
AP4B1	-0.496795	0.00124938	0.00866106	-1
TMEM48	-0.514509	0.00125579	0.00870059	-1
COX8A	-0.445777	0.00125745	0.0087072	-1
CCDC51	0.510732	0.00126335	0.00874311	1
ARHGEF10L	0.660695	0.00126498	0.00874943	1
IKBIP	0.547024	0.0012658	0.00875017	1
EDA2R	0.695703	0.00127199	0.00878803	1
RPL3	-0.488774	0.00127398	0.00879683	-1
C1R	-0.810909	0.00127752	0.00881635	-1
SIAE	0.428165	0.00127892	0.00882106	1
PXMP4	-0.770381	0.00128663	0.00886925	-1
LOC729013	-0.712598	0.0012886	0.00887783	-1
CLU	-0.926363	0.00129097	0.0088892	-1
MANEAL	0.910079	0.00129301	0.00889823	1
MANEA	-0.518434	0.00129418	0.00890066	-1
IGF2BP2	-0.412865	0.00129481	0.00890066	-1
FAM217B	-0.628499	0.00130047	0.00893454	-1
ALDH16A1	-0.713019	0.00130706	0.00897483	-1
SDSL	-0.72105	0.00130961	0.00898729	-1
OSBPL9	-0.393428	0.00131438	0.00901498	-1
CBR3	-0.742398	0.00132092	0.00905482	-1
PSMA3	-0.471813	0.00132343	0.0090631	-1
PAICS	-0.468588	0.00132361	0.0090631	-1
MAP3K12	0.458995	0.00132907	0.00909281	1
RAP2A	0.451539	0.00132943	0.00909281	1
STEAP1B	-0.538544	0.00133638	0.00913528	-1
BANF1	-0.430131	0.00134126	0.00916352	-1
RBMXL1	-0.509605	0.00134667	0.00919537	-1
AHRR	0.491072	0.00134908	0.00920674	1
TSTA3	-0.466807	0.00135022	0.00920937	-1
TBC1D16	0.464619	0.0013579	0.00925662	1
CKS2	-0.637488	0.00135978	0.00926433	-1
NT5C2	-0.4247	0.00136479	0.0092933	-1
ALDOA	-0.437295	0.00136768	0.00930781	-1
MTF1	0.485083	0.00137487	0.00935156	1
MT1E	0.632672	0.00138922	0.00944394	1
BICD2	0.416063	0.00139857	0.00950226	1
EIF2A	-0.428468	0.00140178	0.0095144	-1
AGAP1	0.540066	0.00140191	0.0095144	1
DDX12P	-1.09733	0.00140805	0.0095508	-1
PLVAP	-0.897496	0.00141715	0.00960722	-1
CSF2RB	-0.427513	0.00142193	0.00963429	-1
HMGN5	-0.963174	0.00142497	0.0096496	-1
KDELC2	-0.415461	0.00142743	0.00966031	-1
POMZP3	0.644583	0.00142813	0.00966031	1
SHC3	0.535547	0.00145188	0.00981554	1
FCHO2	0.523384	0.00146326	0.00988707	1
C3orf52	0.843576	0.00146972	0.00992524	1
KLHL12	-0.449665	0.00147297	0.00993874	-1
TNKS2	0.430359	0.00147375	0.00993874	1
NUCB2	-0.444388	0.00147441	0.00993874	-1
TNRC6C	-0.586118	0.00147495	0.00993874	-1
C22orf46	-0.701297	0.00147888	0.00995976	-1
NEURL4	0.445087	0.00147991	0.00996118	1
CPEB2	0.617095	0.00149364	0.0100481	1
ARID3B	-0.588923	0.00149665	0.0100629	-1
SYT14	0.820358	0.00149932	0.0100753	1
LOC642852	0.503455	0.00150178	0.010085	1
C15orf52	0.422177	0.00150241	0.010085	1
GCAT	-0.611856	0.00150333	0.0100857	-1
DENND2C	1.06266	0.00150617	0.0100992	1
P2RX7	-0.782422	0.00150765	0.010102	-1
RNASEL	-0.707	0.00150823	0.010102	-1
APBB2	0.434126	0.00151608	0.0101491	1
FANCM	-0.593383	0.00151809	0.010157	-1
PTGES3	-0.48378	0.00152029	0.0101606	-1
TMEM123	-0.460516	0.00152029	0.0101606	-1
TPM2	0.41182	0.00152512	0.0101874	1
FAM69A	0.952977	0.00153376	0.0102395	1
PALMD	0.427547	0.00153621	0.0102485	1
GJD3	0.642041	0.00153691	0.0102485	1
SCNN1D	1.21853	0.0015376	0.0102485	1
SF3B14	-0.497493	0.00154145	0.0102637	-1
NR1D2	0.500217	0.00154156	0.0102637	1
SUDS3	0.417772	0.00154429	0.0102763	1
SGOL1	-1.07426	0.00155284	0.0103276	-1
C16orf55	0.681445	0.00155504	0.0103366	1
NASP	-0.478644	0.0015635	0.0103858	-1
OPTN	0.417963	0.00156412	0.0103858	1
RUFY2	-0.541669	0.00157094	0.0104254	-1
LPCAT2	-0.435367	0.00157584	0.0104523	-1
C1orf115	-0.426922	0.00157941	0.0104703	-1
NAALADL1	-0.943162	0.0015906	0.0105388	-1
DOCK11	0.733191	0.00159298	0.0105489	1
ZFYVE28	-0.800325	0.00159829	0.0105776	-1
CSK	0.388357	0.00159905	0.0105776	1
IKZF4	-0.709538	0.0016006	0.0105779	-1
C1orf112	-0.727896	0.0016008	0.0105779	-1
ZNF195	0.501637	0.00160917	0.0106274	1
TDRKH	-0.572588	0.00161093	0.0106333	-1
FAM123B	0.867331	0.00162281	0.010706	1
PRDX1	-0.416948	0.00163114	0.0107552	-1
RP9	0.600381	0.00163671	0.0107862	1
LMNB2	-0.512893	0.00164634	0.0108438	-1
SKA2	-0.675808	0.00165145	0.0108716	-1
RCBTB1	0.493161	0.00165408	0.0108831	1
GUSBP1	0.665015	0.00166133	0.0109249	1
CNTNAP1	-0.452106	0.00166601	0.0109498	-1
PPM1A	0.468003	0.00166964	0.0109678	1
CAMTA1	-0.498234	0.00167144	0.0109682	-1
TTC7B	-0.425403	0.00167148	0.0109682	-1
HLA-E	-0.470944	0.00167267	0.0109702	-1
FAM102B	0.597411	0.00167598	0.010986	1
CYP27C1	0.726483	0.0016777	0.0109914	1
IDS	0.470303	0.00168074	0.0110054	1
AP3M2	0.430132	0.00168426	0.0110226	1
ERI1	-0.468447	0.00169436	0.0110828	-1
TSPYL5	0.615401	0.00169645	0.0110858	1
TINAGL1	-0.409434	0.00169748	0.0110858	-1
PSD3	0.492404	0.00169753	0.0110858	1
PDE8A	0.408627	0.00170329	0.0111175	1
NOV	0.988767	0.00170801	0.0111424	1
KIAA1430	-0.560611	0.00171937	0.0112106	-1
VGLL4	0.442176	0.00172496	0.0112411	1
ZNF189	0.495903	0.00172836	0.0112572	1
SPIN4	-0.797267	0.0017296	0.0112593	-1
AKAP11	0.522071	0.00173271	0.011272	1
INPP4B	-0.774062	0.00173395	0.011272	-1
XBP1	-0.426679	0.0017343	0.011272	-1
TMEM51	0.489972	0.00174159	0.0113134	1
ANO1	1.11308	0.00174449	0.0113263	1
BCL2L11	0.643643	0.00175317	0.0113766	1
ARHGAP18	0.453563	0.00176818	0.011468	1
COL6A1	0.558159	0.00177625	0.0115142	1
MBD5	0.521354	0.00178735	0.0115801	1
ANXA7	-0.397117	0.00179231	0.0116061	-1
ZNF469	0.490857	0.00179499	0.0116173	1
ZNF473	0.579961	0.00179625	0.0116183	1
FUBP1	-0.408047	0.00179704	0.0116183	-1
PDP1	0.448518	0.00180079	0.0116365	1
GPR108	0.472001	0.00180546	0.0116605	1
POMT1	0.441389	0.00181208	0.0116919	1
NAV2	0.623722	0.00181223	0.0116919	1
KIAA0368	-0.398608	0.00182376	0.0117602	-1
HES1	0.447138	0.00182601	0.0117685	1
FAM102A	0.485621	0.00182718	0.0117698	1
FBXO32	0.688843	0.00183702	0.011827	1
ST3GAL5	-0.533828	0.00183831	0.0118292	-1
WBP2	-0.388659	0.00184118	0.0118414	-1
TTYH2	-1.03397	0.00184786	0.0118781	-1
CYP2S1	-1.2107	0.00184891	0.0118786	-1
PPP2R5B	0.447284	0.0018518	0.011891	1
TMEM71	-1.09645	0.00186801	0.0119888	-1
INPP5A	0.422087	0.00189178	0.012135	1
PKIG	0.389777	0.00189675	0.0121606	1
C17orf28	-0.548456	0.00189837	0.0121646	-1
NEK11	0.817829	0.00190191	0.0121785	1
LOC375295	-0.51267	0.00190252	0.0121785	-1
PIK3C2A	-0.442273	0.00190433	0.0121838	-1
C14orf1	-0.424497	0.00190628	0.0121899	-1
NFKB1	-0.447144	0.00191101	0.0122113	-1
FYN	0.384341	0.00191161	0.0122113	1
RPS18	0.408827	0.0019336	0.0123453	1
C17orf101	-0.439569	0.00193625	0.0123558	-1
ATXN7	-0.475007	0.0019395	0.0123701	-1
TYW5	-0.623229	0.00194722	0.0124129	-1
ZNF548	0.591672	0.00194978	0.0124228	1
SUMF1	-0.464197	0.00195398	0.0124394	-1
SLC10A7	-0.630563	0.00195441	0.0124394	-1
CFH	-0.455376	0.00195745	0.0124522	-1
B3GNT7	0.930845	0.00196633	0.0125023	1
C5orf34	-0.789241	0.00196914	0.0125136	-1
SYNE1	0.67624	0.00197981	0.0125742	1
METTL23	-0.556484	0.00198071	0.0125742	-1
NCK2	0.455531	0.00198501	0.012595	1
RHOC	0.389013	0.00198736	0.0126033	1
MRPS14	-0.469282	0.00199662	0.0126556	-1
LRRC32	-0.64684	0.00199902	0.0126643	-1
GAS6	0.836514	0.00200063	0.0126679	1
GPC2	0.765159	0.00200859	0.0127092	1
FAM46A	0.880007	0.00200922	0.0127092	1
CYB5R1	0.446958	0.00201631	0.0127475	1
RPUSD3	-0.501555	0.00201742	0.0127479	-1
KIAA0100	-0.379057	0.00201907	0.0127518	-1
RTKN2	-0.922988	0.00202143	0.012759	-1
STARD8	-0.481231	0.00202229	0.012759	-1
ZADH2	0.418461	0.00203528	0.0128344	1
PTPRS	0.67787	0.00204137	0.0128608	1
GEN1	-0.588697	0.00204157	0.0128608	-1
PARD3	0.427463	0.00204744	0.0128912	1
LPAR1	1.20885	0.00205502	0.0129309	1
NEK3	-0.578622	0.00205584	0.0129309	-1
SS18	0.461368	0.0020638	0.0129742	1
DHX32	0.407192	0.00206935	0.0130025	1
KIAA1826	0.521318	0.00207263	0.0130101	1
CEP95	0.503687	0.00207268	0.0130101	1
ZFYVE1	0.468918	0.00208388	0.0130737	1
RABL2B	0.565298	0.00208547	0.013077	1
HILPDA	0.551256	0.00210057	0.013165	1
USP47	0.388696	0.00211392	0.0132419	1
KLRG1	-0.70228	0.00212982	0.0133347	-1
OTUB2	0.672499	0.00214235	0.0134063	1
GINS1	-0.607494	0.00214659	0.0134171	-1
FAM117A	-0.752768	0.002148	0.0134171	-1
PIGO	-0.475636	0.0021481	0.0134171	-1
RAD54L	-0.875869	0.00214844	0.0134171	-1
PHF15	-0.460154	0.00215325	0.0134403	-1
KIF13A	0.413262	0.00215689	0.0134562	1
TRAF3	0.424852	0.00216084	0.013474	1
HIPK2	-0.438963	0.00216279	0.0134793	-1
IL7R	-0.689872	0.00216403	0.0134802	-1
CMBL	0.415278	0.00216653	0.013489	1
APOL1	-0.549141	0.00217044	0.0135057	-1
FAM20C	0.46483	0.00217141	0.0135057	1
C7orf70	0.476625	0.00217277	0.0135072	1
VPS41	0.390955	0.00217758	0.0135266	1
HSPB6	-0.918693	0.00217809	0.0135266	-1
RRM1	-0.425193	0.00217996	0.0135314	-1
C2orf27A	0.764338	0.00218117	0.0135321	1
IL32	0.584254	0.00218617	0.0135562	1
CCDC104	0.472956	0.00219275	0.0135902	1
ABCB7	-0.440444	0.0021953	0.0135922	-1
NUMB	-0.401552	0.00219574	0.0135922	-1
PTGFR	0.797446	0.00219639	0.0135922	1
LPCAT4	-0.461945	0.00219851	0.0135985	-1
CALR	-0.380433	0.0022028	0.0136181	-1
FUCA1	0.548683	0.00220709	0.0136378	1
LSM3	-0.578759	0.00221491	0.0136792	-1
CENPN	-0.527226	0.00222062	0.0137064	-1
KDM4D	-0.916131	0.00222155	0.0137064	-1
LAMC1	0.5073	0.00223186	0.0137631	1
ZNF605	0.515254	0.00223346	0.0137661	1
ZNF608	0.586862	0.00223604	0.0137751	1
SYT11	0.442579	0.00223773	0.0137786	1
ATRN	0.45987	0.00225097	0.0138531	1
PCCB	-0.433311	0.00225636	0.0138794	-1
ZDHHC9	0.399314	0.00226087	0.0139002	1
CASZ1	-0.71451	0.00227429	0.0139757	-1
NAALADL2	0.932519	0.00227558	0.0139766	1
[truncated: 778 more rows]
